# Supplementary material for: Continuous evolution of a halogenase enzyme with improved solubility and activity for sustainable bioproduction
Source: Nat Commun. 2026 Mar 24;17:4357. doi: 10.1038/s41467-026-70981-4 (PMC13171985; doi:10.1038/s41467-026-70981-4)
Supplement: Supplementary file 4 — Supplementary Data 1 [file 41467_2026_70981_MOESM4_ESM.zip]

Archive with 35 entries (35 files):
- Supplementary Data 1 - Plasmid Maps/pASx49.gb
- Supplementary Data 1 - Plasmid Maps/pAP93.gb
- Supplementary Data 1 - Plasmid Maps/pAP77.gb
- Supplementary Data 1 - Plasmid Maps/pAP105.gb
- Supplementary Data 1 - Plasmid Maps/pAP68.gb
- Supplementary Data 1 - Plasmid Maps/pASx48a.gb
- Supplementary Data 1 - Plasmid Maps/pJB24x01.gb
- Supplementary Data 1 - Plasmid Maps/pJB24x04.gb
- Supplementary Data 1 - Plasmid Maps/pASx50.gb
- Supplementary Data 1 - Plasmid Maps/pJB24x05.gb
- Supplementary Data 1 - Plasmid Maps/pAP63.gb
- Supplementary Data 1 - Plasmid Maps/pAP58.gb
- Supplementary Data 1 - Plasmid Maps/pAP80.gb
- Supplementary Data 1 - Plasmid Maps/pJB24x06.gb
- Supplementary Data 1 - Plasmid Maps/pJB24x02.gb
- Supplementary Data 1 - Plasmid Maps/pAP114.gb
- Supplementary Data 1 - Plasmid Maps/pAP54.gb
- Supplementary Data 1 - Plasmid Maps/pAP109.gb
- Supplementary Data 1 - Plasmid Maps/pJB18x02v1.gb
- Supplementary Data 1 - Plasmid Maps/pJB15x02.gb
- Supplementary Data 1 - Plasmid Maps/pJB15x06v3.gb
- Supplementary Data 1 - Plasmid Maps/pJB15x06v1.gb
- Supplementary Data 1 - Plasmid Maps/pAP94.gb
- Supplementary Data 1 - Plasmid Maps/pAP70.gb
- Supplementary Data 1 - Plasmid Maps/pAP62.gb
- Supplementary Data 1 - Plasmid Maps/pJB15x06v2.gb
- Supplementary Data 1 - Plasmid Maps/pJB23x02.gb
- Supplementary Data 1 - Plasmid Maps/pJB21x05.gb
- Supplementary Data 1 - Plasmid Maps/pAP102.gb
- Supplementary Data 1 - Plasmid Maps/pAP108.gb
- Supplementary Data 1 - Plasmid Maps/pAP113.gb
- Supplementary Data 1 - Plasmid Maps/pAP49.gb
- Supplementary Data 1 - Plasmid Maps/pAP79.gb
- Supplementary Data 1 - Plasmid Maps/pAP104.gb
- Supplementary Data 1 - Plasmid Maps/pAP65.gb
