# Supplementary material for: Continuous evolution of a halogenase enzyme with improved solubility and activity for sustainable bioproduction
Source: Nat Commun. 2026 Mar 24;17:4357. doi: 10.1038/s41467-026-70981-4 (PMC13171985; doi:10.1038/s41467-026-70981-4)
Supplement: Supplementary file 4 — Supplementary Data 1 [file 41467_2026_70981_MOESM4_ESM.zip › Supplementary Data 1 - Plasmid Maps/pAP77.gb]

LOCUS       pAP77_"Empty_Phage"     5549 bp ds-DNA     circular     07-AUG-2025
DEFINITION  .
FEATURES             Location/Qualifiers
     misc_feature    34..111
                     /label="packaging signal"
     misc_difference 168..168
     misc_feature    238..238
                     /label="mutated to A in SP origin"
     misc_feature    complement(238..258)
                     /label="RNA primer for (-) replication"
     misc_feature    303..346
                     /label="essential (+) ori"
     misc_feature    303..443
                     /label="complete (+) origin"
     misc_feature    314..315
                     /label="nicking site"
     misc_difference 422..422
     promoter        460..508
                     /label="G0.92 (gII)"
     misc_feature    520..520
                     /label="mut A-&gt;T"
     RBS             527..536
                     /label="gII RBS"
     CDS             540..1772
                     /label="II"
     misc_difference 563..563
     misc_difference 629..629
     misc_feature    690..690
                     /label="VCSM13 mutation"
     misc_feature    721..721
                     /label="020518 PACE mutation: C-&gt;A"
     misc_difference 722..722
     promoter        735..783
                     /label="G0.99 (gII')"
     conflict        836..836
                     /label="PACE variant"
     misc_difference 842..842
     misc_difference 871..871
     conflict        878..878
                     /label="PACE variant"
     misc_difference 972..972
     misc_difference 983..983
     misc_difference 1211..1211
     misc_feature    1219..1219
                     /label="conflict from antiH3 PACE"
     misc_feature    1221..1221
                     /label="conflict from antiH3 PACE"
     misc_feature    1259..1259
                     /label="Kevin's SP annotation has this as"
     misc_feature    1285..1285
                     /label="Kevin's SP annotation has this as"
     misc_difference 1290..1290
     conflict        1295..1295
                     /label="PACE conflict"
     promoter        1322..1369
                     /label="G0.06 (gX)"
     RBS             1422..1433
                     /label="gX RBS"
     conflict        1427..1427
                     /label="PACE conflict"
     misc_difference 1431..1431
     CDS             1437..1772
                     /label="X"
     misc_difference 1468..1468
     promoter        1727..1776
                     /label="G0.12 (gV)"
     RBS             1769..1779
                     /label="gV RBS"
     CDS             1784..2047
                     /label="V"
     misc_difference 1877..1877
     misc_difference 1957..1957
     RBS             2038..2044
                     /label="gVII RBS"
     CDS             2049..2150
                     /label="VII"
     misc_difference 2074..2074
     promoter        2096..2142
                     /label="G0.18 (gVIII)"
     misc_difference 2111..2111
     misc_difference 2132..2132
     RBS             2136..2143
                     /label="gIX RBS"
     CDS             2147..2245
                     /label="IX"
     misc_difference 2197..2197
     RBS             2227..2239
                     /label="gVIII RBS"
     CDS             2242..2463
                     /label="VIII"
     misc_difference 2344..2344
     promoter        2441..2488
                     /label="X0.25 (gIII)"
     terminator      2479..2506
                     /label="terminator"
     modified_base   2508..2520
                     /label="USER Junction"
     promoter        2521..2671
                     /label="ProK promoter"
     misc_feature    2678..2697
                     /label="Barcode F"
     modified_base   2680..2687
                     /label="USER Junction"
     misc_feature    2688..2699
                     /label="USER"
     misc_feature    2700..2724
                     /label="Spacer 57A"
     modified_base   2725..2740
                     /label="USER Junction"
     RBS             2741..2755
                     /label="SD8"
     CDS             2756..2785
                     /translation="MSGKIDMYRA"
     misc_feature    2789..2813
                     /label="Spacer 57B"
     misc_feature    2814..2699
                     /label="from ESP1xS-WT-v2"
     misc_feature    2827..2845
                     /label="Barcode R"
     terminator      2841..2875
                     /label="rrnC terminator"
     promoter        2890..2924
                     /label="J23102"
                     /note="created by: emmachory"
     misc_feature    2890..2924
                     /label="NEW SEQUENCE"
     misc_feature    2900..2914
                     /label="Infusion overlap"
     misc_feature    2925..2699
                     /label="from ESP1xS-WT"
     RBS             2925..2931
                     /label="gVI RBS"
     CDS             2940..3278
                     /label="VI"
     misc_difference 3026..3026
     misc_difference 3125..3125
     misc_feature    3139..3139
                     /label="020518 PACE mutation: C-&gt;T"
     promoter        3170..3216
                     /label="A0.49 (gI)"
     misc_difference 3216..3216
     RBS             3266..3271
                     /label="gI RBS"
     misc_difference 3272..3272
     CDS             3280..4326
                     /label="I"
     misc_feature    3435..3435
                     /label="020518 PACE mutation: G-&gt;A"
     misc_difference 3528..3528
     variation       3613..3613
                     /label="PACE variant"
     variation       3666..3666
                     /label="PACE variant"
     variation       3843..3843
                     /label="PACE variant"
     misc_difference 3891..3891
     CDS             4000..4326
                     /label="gXI"
     promoter        4139..4187
                     /label="A0.64 (gIV)"
     misc_difference 4167..4167
     misc_difference 4257..4257
     RBS             4292..4299
                     /label="gIV RBS"
     CDS             4304..35
                     /label="IV"
     variation       4329..4329
                     /label="PACE variant"
     misc_difference 4406..4406
     misc_feature    4539..4539
                     /label="Kevin's"
     misc_feature    4555..4555
                     /label="Kevin's"
     misc_difference 4625..4625
     misc_difference 4678..4678
     misc_difference 4807..4807
     misc_feature    4831..4831
                     /label="Kevin's"
     misc_difference 4856..4856
     misc_feature    4870..4870
                     /label="Kevin's"
     misc_feature    4872..4872
                     /label="020518 PACE mutation: C-&gt;T"
     misc_difference 4895..4895
     misc_difference 4990..4990
     misc_feature    5018..5018
                     /label="020518 PACE mutation: T-&gt;C"
     misc_feature    5101..5101
                     /label="020518 PACE mutation: T-&gt;G"
     misc_feature    5160..5160
                     /label="Kevin's"
     misc_difference 5162..5162
     misc_difference 5197..5197
     misc_difference 5371..5371
     misc_feature    5382..5382
                     /label="Kevin's"
     misc_difference 5420..5420
ORIGIN
        1 tgctcgtcaa agcaaccata gtacgcgccc tgtagcggcg cattaagcgc ggcgggtgtg
       61 gtggttacgc gcagcgtgac cgctacactt gccagcgccc tagcgcccgc tcctttcgct
      121 ttcttccctt cctttctcgc cacgttcgcc ggctttcccc gtcaagcgct aaatcggggg
      181 cccctttagg gttccgattt agtgctttac ggcacctcga ccccaaaaaa cttgatttgg
      241 gtgatggttc acgtagtggg ccatcgccct gatagacggt ttttcgccct ttgacgttgg
      301 agtccacgtt ctttaatggt ggactcttgt tccaaactgg aacaacactc aaccctatct
      361 cgggctattc ttttgattta taagggattt tgccggtttc ggcctattgg ttaaaaaatg
      421 aactgattta acaaaaattt aacgcgaatt ttaacaaaat attaacgttt acaatttaaa
      481 tatttgctta tacaatcttc ctgtcttggg ggcttttctt attatcaacc ggggtacata
      541 tgattgacat gctagtttta cggttaccgt tcatcgattc tcttgtttgc tccagactct
      601 caggcaatga cctgatagcc tttgtagatc tctcaaaaat agctaccctc tccggcatga
      661 atttatcagc tagaacggtt gaatatcatg ttgatggtga tttgactgtc tccggccttt
      721 accacccttt tgaatcttta cctacacatt actcaggcat tgcatttaaa atatatgagg
      781 gttctaaaaa tttttatcct tgcgttgaaa taaaggcttc tcccgcaaaa gtattgcagg
      841 ggcataatgt ttttggtaca accgatttag gtttatgttc tgaggcttta ttgcttaatt
      901 ttgctaattc tttgccttgc ctgtatgatt tattggatgt taacgctact actattagta
      961 gaattgatgc cgccttttca gcccgcgccc caaatgaaaa tatagctaaa caggttattg
     1021 accatttgcg aaatgtatct aatggtcaaa ctaaatctac tcgttcgcag aattgggaat
     1081 caactgttac atggaatgaa acttccagac accgtacttt agttgcatat ttaaaacatg
     1141 ttgagctaca gcaccagatt cagtaattaa gctctaagcc atccgcaaaa atgacctctt
     1201 atcaaaagga acaattaagg atactctcta atcctgacct gttggagttt gcttccggtc
     1261 tggttcgctt tgaagctcga attaaaacga gatacttgaa gtctttcggg cttcctctta
     1321 atctttttga tgcaatccgc tttgcttctg actataatag tcagggtaaa gacctgattt
     1381 ttgatttatg gtcattctcg ttttctgaac tgtttaaagc atttgaaggg aattcaatga
     1441 atatttatga cgattccgca gtattggccg ctatccagtc taaacatttt actattaccc
     1501 cctctggcaa aacttctttt gcaaaagcct ctcgctattt tggtttctat cgtcgtctgg
     1561 taaacgaggg ttatgatagt gttgctctta ctatgcctcg taattccttt tggcgttatg
     1621 tatctgcatt agttgaatgt ggtattccta aatctcaact gatgaatctt tctacctgta
     1681 ataatgttgt tccgttagtt cgttttatta acgtagattt ttcttcccaa cgtcctgact
     1741 ggtataatga gccagttctt aaaatcgcat aaggtaattc acaatgatta aagttgaaat
     1801 taaaccatct caagcccaat ttactactcg ttctggtgtt tctcgtcagg gcaagcctta
     1861 ttcactgaat gagcagtttt gttacgttga tttgggtaat gaatatccgg ttcttgtcaa
     1921 gattactctt gatgaaggtc agccagccta tgcgccgggt ctgtacaccg ttcatctgtc
     1981 ctctttcaaa gttggtcagt tcggttccct tatgattgac cgtctgcgcc tcgttccggc
     2041 taagtaacat ggagcaggtc gcggatttcg acataattta tcaggcgatg atacaaatct
     2101 ccgttgtact ctgtttcgcg cttggtataa tagctggggg tcaaagatga gtgttttagt
     2161 gtattctttc gcctctttcg ttttaggttg gtgcctccgt agtggcatta cgtattttac
     2221 ccgtttaatg gaaacttcct catgaaaaag tctttagtcc tcaaagcctc tgtagccgtt
     2281 gctaccctcg ttccgatgct gtctttcgct gctgagggtg acgatcccgc aaaagcggcc
     2341 tttgactccc tgcaagcctc agcgaccgaa tatatcggtt atgcgtgggc gatggttgtt
     2401 gtcattgtcg gcgcaactat cggtatcaag ctgtttaaga aattcacctc gaaagcaagt
     2461 tgataaactg atacaattaa aggctccttt tggaaccttt ttttttgatg cggccgcgat
     2521 tgtgcttctc aaatgcctga ggccagtttg ctcaggctct ccccgtggag gtaataattg
     2581 acgatatgat cagtgcacgg ctaactaagc ggcctgctga ctttctcgcc gatcaaaagg
     2641 cattttgcta ttaagggact gacgagggcg tatctgcgca gtaaGATAGC AGACAAGATA
     2701 TCCAGGTCTG TAGCGATTAT TGTTatatct gttatttttt aaggaggaaa aaaaaatgag
     2761 tggaaagatc gacatgtacc gtgcataaGA AAACGGAGAT ACTGAACTTC CTActtatct
     2821 caggatccgt cgacctgcag atccttagcg aaagctaagg atttttttta agcttctgcc
     2881 attcatccgT TGACAGCTAG CTCAGTCCTA GGTACTGTGC TAGCtaagga gtcttaatca
     2941 tgccagttct tttgggtatt ccgttattat tgcgtttcct cggtttcctt ctggtaactt
     3001 tgttcggcta tctgcttact tttctcaaaa agggcttcgg taagatagct attgctattt
     3061 cattgtttct tgctcttatt attgggctta actcaattct tgtgggttat ctctctgata
     3121 ttagtgctca attacccttt gactttgttc agggtgttca gttaattctc ccgtctaatg
     3181 cgcttccctg tttttatgtt attctctctg taaagactgc tattttcatt tttgacgtta
     3241 aacaaaaaat cgtttcttat ttggattggg acaaataata tggctgttta ttttgtaact
     3301 ggcaaattag gctctggaaa gacgctcgtt agcgttggta agattcagga taaaattgta
     3361 gctgggtgca aaatagcaac taatcttgat ttaaggcttc aaaacctccc gcaagtcggg
     3421 aggttcgcta aaacacctcg cgttcttaga ataccggata agccttctat atctgatttg
     3481 cttgctattg ggcgcggtaa tgattcctac gatgaaaata aaaacggatt gcttgttctc
     3541 gatgagtgcg gtacttggtt taatacccgt tcttggaatg ataaggaaag acagccgatt
     3601 attgattggt ttttacatgc tcgtaaatta ggatgggata ttatttttct tgttcaggac
     3661 ttatccattg ttgataaaca ggcgcgttct gcattagctg aacatgttgt ttattgtcgt
     3721 cgtctggaca gaattacttt accttttgtc ggtactttat attctcttat tactggctcg
     3781 aaaatgcctc tgcctaaatt acatgttggc gttgttaaat atggcgattc tcaattaagc
     3841 cccactgttg agcgttggct ttatactggt aagaatttgt ataacgcata cgatactaaa
     3901 caggcttttt ctagtaatta tgattccggt gtttattctt atttaacgcc ttatttatca
     3961 cacggtcggt atttcaaacc attaaattta ggtcagaaga tgaaattaac taaaatatat
     4021 ttgaaaaagt tttctcgcgt tctttgtctt gcgattggat ttgcatcagc atttacatat
     4081 agttatataa cccaacctaa gccgcaggtt aaaaaggtag tctctcagac ctatgatttt
     4141 gataaattca ctattgactc ttctcatcgt cttaatctaa gctatcgcta tgttttcaag
     4201 gattctaagg gaaaattaat taatagcgac gatttacaga agcaaggtta ttcacttaca
     4261 tatattgatt tatgtactgt ttccattaaa aaaggtaatt caaatgaaat tgttaaatgt
     4321 aattaattct gttttcttga tgtttgtttc atcatcttct tttgctcagg taattgaaat
     4381 gaataattcg cctctgcgcg attttataac ttggtattca aagcaatcag gcgaatccgt
     4441 tattgtttct cccgatgtaa aaggtactgt tactgtatat tcatctgacg ttaaacctga
     4501 aaatctacgc aatttcttta tctctgtttt acgtgcaaat aattttgata tggtaggttc
     4561 taacccttcc attattcaga agtataatcc aaacaatcag gattatattg atgaattgcc
     4621 atcacctgat aatcaggaat atgatgataa ttccgctcct tctggtggtt tctttgtccc
     4681 gcaaaatgat aatgttactc aaacttttaa aattaataac gttcgggcaa aggatttaat
     4741 acgagttgtc gaattgtttg taaagtctaa tacttctaaa tcctcaaatg tattatctat
     4801 tgacggatct aatctattag ttgttagtgc tcctaaagat attttagata acctttctca
     4861 attcctttca attgttgatt tgccaactga ccaggtattg attgagggtt tgatatttga
     4921 ggttcagcaa ggtgatgctt tagatttttc atttgctgct ggctctcagc gtggcactgt
     4981 tgcaggcgga gttaatactg accgcctcac ctctgttcta tcttctgctg gtggttcgtt
     5041 cggtattttt aatggcgatg ttttagggct atcagttcgc gcattaaaga ctaatagcca
     5101 gtcaaaaata ttgtctgtgc cacgtattct tacgctttca ggtcagaagg gttctatctc
     5161 tattggccag aatgtccctt ttattactgg tcgtgtaact ggtgaatctg ccaatgtaaa
     5221 taatccattt cagacgattg agcgtcaaaa tgtaggtatt tccatgagcg tttttcctgt
     5281 tgcaatggct ggcggtaata ttgttctgga tattaccagc aaggccgata gtttgagttc
     5341 ttctactcag gcaagtgatg ttattactaa ccaaagaagt attgctacaa cggttaattt
     5401 gcgtgatgga cagactcttc tactcggtgg cctcactgat tataaaaaca cttctcagga
     5461 ttctggcgta ccgttcctgt ctaaaatccc tttaatcggc ctcctgttta gctcccgctc
     5521 tgattctaac gaggagagca cgttatacg
//
