# Supplementary material for: Continuous evolution of a halogenase enzyme with improved solubility and activity for sustainable bioproduction
Source: Nat Commun. 2026 Mar 24;17:4357. doi: 10.1038/s41467-026-70981-4 (PMC13171985; doi:10.1038/s41467-026-70981-4)
Supplement: Supplementary file 4 — Supplementary Data 1 [file 41467_2026_70981_MOESM4_ESM.zip › Supplementary Data 1 - Plasmid Maps/pAP68.gb]

LOCUS       pAP68_RebH              7109 bp ds-DNA     circular     07-AUG-2025
DEFINITION  .
FEATURES             Location/Qualifiers
     misc_feature    34..111
                     /label="packaging signal"
     misc_difference 168..168
     misc_feature    238..238
                     /label="mutated to A in SP origin"
     misc_feature    complement(238..258)
                     /label="RNA primer for (-) replication"
     misc_feature    303..346
                     /label="essential (+) ori"
     misc_feature    303..443
                     /label="complete (+) origin"
     misc_feature    314..315
                     /label="nicking site"
     misc_difference 422..422
     promoter        460..508
                     /label="G0.92 (gII)"
     misc_feature    520..520
                     /label="mut A-&gt;T"
     RBS             527..536
                     /label="gII RBS"
     CDS             540..1772
                     /label="II"
     misc_difference 563..563
     misc_difference 629..629
     misc_feature    690..690
                     /label="VCSM13 mutation"
     misc_feature    721..721
                     /label="020518 PACE mutation: C-&gt;A"
     misc_difference 722..722
     promoter        735..783
                     /label="G0.99 (gII')"
     conflict        836..836
                     /label="PACE variant"
     misc_difference 842..842
     misc_difference 871..871
     conflict        878..878
                     /label="PACE variant"
     misc_difference 972..972
     misc_difference 983..983
     misc_difference 1211..1211
     misc_feature    1219..1219
                     /label="conflict from antiH3 PACE"
     misc_feature    1221..1221
                     /label="conflict from antiH3 PACE"
     misc_feature    1259..1259
                     /label="Kevin's SP annotation has this as"
     misc_feature    1285..1285
                     /label="Kevin's SP annotation has this as"
     misc_difference 1290..1290
     conflict        1295..1295
                     /label="PACE conflict"
     promoter        1322..1369
                     /label="G0.06 (gX)"
     RBS             1422..1433
                     /label="gX RBS"
     conflict        1427..1427
                     /label="PACE conflict"
     misc_difference 1431..1431
     CDS             1437..1772
                     /label="X"
     misc_difference 1468..1468
     promoter        1727..1776
                     /label="G0.12 (gV)"
     RBS             1769..1779
                     /label="gV RBS"
     CDS             1784..2047
                     /label="V"
     misc_difference 1877..1877
     misc_difference 1957..1957
     RBS             2038..2044
                     /label="gVII RBS"
     CDS             2049..2150
                     /label="VII"
     misc_difference 2074..2074
     promoter        2096..2142
                     /label="G0.18 (gVIII)"
     misc_difference 2111..2111
     misc_difference 2132..2132
     RBS             2136..2143
                     /label="gIX RBS"
     CDS             2147..2245
                     /label="IX"
     misc_difference 2197..2197
     RBS             2227..2239
                     /label="gVIII RBS"
     CDS             2242..2463
                     /label="VIII"
     misc_difference 2344..2344
     promoter        2441..2488
                     /label="X0.25 (gIII)"
     terminator      2479..2506
                     /label="terminator"
     modified_base   2508..2520
                     /label="USER Junction"
     promoter        2521..2671
                     /label="ProK promoter"
     misc_feature    2678..2697
                     /label="Barcode F"
     modified_base   2680..2687
                     /label="USER Junction"
     misc_feature    2688..2699
                     /label="USER"
     misc_feature    2700..2724
                     /label="Spacer 57A"
     modified_base   2725..2740
                     /label="USER Junction"
     RBS             2741..2755
                     /label="SD8"
     CDS             2756..4345
                     /label="rebH"
                     /note="pLannotate"
                     /database="swissprot"
                     /identity="100.0"
                     /match_length="100.0"
                     /fragment="False"
                     /other="CDS"
                     /translation="MSGKIDKILIVGGGTAGWMAASYLGKALQGTADITLLQAPDIPTLGVGEATIPNLQTAFFDFLGIPEDEWMRECNASYKVAIKFINWRTAGEGTSEARELDGGPDHFYHSFGLLKYHEQIPLSHYWFDRSYRGKTVEPFDYACYKEPVILDANRSPRRLDGSKVTNYAWHFDAHLVADFLRRFATEKLGVRHVEDRVEHVQRDANGNIESVRTATGRVFDADLFVDCSGFRGLLINKAMEEPFLDMSDHLLNDSAVATQVPHDDDANGVEPFTSAIAMKSGWTWKIPMLGRFGTGYVYSSRFATEDEAVREFCEMWHLDPETQPLNRIRFRVGRNRRAWVGNCVSIGTSSCFVEPLESTGIYFVYAALYQLVKHFPDKSLNPVLTARFNREIETMFDDTRDFIQAHFYFSPRTDTPFWRANKELRLADGMQEKIDMYRAGMAINAPASDDAQLYYGNFEEEFRNFWNNSNYYCVLAGLGLVPDAPSPRLAHMPQATESVDEVFGAVKDRQRNLLETLPSLHEFLRQQHGR"
     CDS             2756..4348
                     /translation="MSGKIDKILIVGGGTAGWMAASYLGKALQGTADITLLQAPDIPTLGVGEATIPNLQTAFFDFLGIPEDEWMRECNASYKVAIKFINWRTAGEGTSEARELDGGPDHFYHSFGLLKYHEQIPLSHYWFDRSYRGKTVEPFDYACYKEPVILDANRSPRRLDGSKVTNYAWHFDAHLVADFLRRFATEKLGVRHVEDRVEHVQRDANGNIESVRTATGRVFDADLFVDCSGFRGLLINKAMEEPFLDMSDHLLNDSAVATQVPHDDDANGVEPFTSAIAMKSGWTWKIPMLGRFGTGYVYSSRFATEDEAVREFCEMWHLDPETQPLNRIRFRVGRNRRAWVGNCVSIGTSSCFVEPLESTGIYFVYAALYQLVKHFPDKSLNPVLTARFNREIETMFDDTRDFIQAHFYFSPRTDTPFWRANKELRLADGMQEKIDMYRAGMAINAPASDDAQLYYGNFEEEFRNFWNNSNYYCVLAGLGLVPDAPSPRLAHMPQATESVDEVFGAVKDRQRNLLETLPSLHEFLRQQHGR*"
     CDS             4346..4348
                     /label="Fre"
                     /translation="*"
     misc_feature    4349..4373
                     /label="Spacer 57B"
     misc_feature    4374..2699
                     /label="from ESP1xS-WT-v2"
     misc_feature    4387..4405
                     /label="Barcode R"
     terminator      4401..4435
                     /label="rrnC terminator"
     promoter        4450..4484
                     /label="J23102"
                     /note="created by: emmachory"
     misc_feature    4450..4484
                     /label="NEW SEQUENCE"
     misc_feature    4460..4474
                     /label="Infusion overlap"
     misc_feature    4485..2699
                     /label="from ESP1xS-WT"
     RBS             4485..4491
                     /label="gVI RBS"
     CDS             4500..4838
                     /label="VI"
     misc_difference 4586..4586
     misc_difference 4685..4685
     misc_feature    4699..4699
                     /label="020518 PACE mutation: C-&gt;T"
     promoter        4730..4776
                     /label="A0.49 (gI)"
     misc_difference 4776..4776
     RBS             4826..4831
                     /label="gI RBS"
     misc_difference 4832..4832
     CDS             4840..5886
                     /label="I"
     misc_feature    4995..4995
                     /label="020518 PACE mutation: G-&gt;A"
     misc_difference 5088..5088
     variation       5173..5173
                     /label="PACE variant"
     variation       5226..5226
                     /label="PACE variant"
     variation       5403..5403
                     /label="PACE variant"
     misc_difference 5451..5451
     CDS             5560..5886
                     /label="gXI"
     promoter        5699..5747
                     /label="A0.64 (gIV)"
     misc_difference 5727..5727
     misc_difference 5817..5817
     RBS             5852..5859
                     /label="gIV RBS"
     CDS             5864..35
                     /label="IV"
     variation       5889..5889
                     /label="PACE variant"
     misc_difference 5966..5966
     misc_feature    6099..6099
                     /label="Kevin's"
     misc_feature    6115..6115
                     /label="Kevin's"
     misc_difference 6185..6185
     misc_difference 6238..6238
     misc_difference 6367..6367
     misc_feature    6391..6391
                     /label="Kevin's"
     misc_difference 6416..6416
     misc_feature    6430..6430
                     /label="Kevin's"
     misc_feature    6432..6432
                     /label="020518 PACE mutation: C-&gt;T"
     misc_difference 6455..6455
     misc_difference 6550..6550
     misc_feature    6578..6578
                     /label="020518 PACE mutation: T-&gt;C"
     misc_feature    6661..6661
                     /label="020518 PACE mutation: T-&gt;G"
     misc_feature    6720..6720
                     /label="Kevin's"
     misc_difference 6722..6722
     misc_difference 6757..6757
     misc_difference 6931..6931
     misc_feature    6942..6942
                     /label="Kevin's"
     misc_difference 6980..6980
ORIGIN
        1 tgctcgtcaa agcaaccata gtacgcgccc tgtagcggcg cattaagcgc ggcgggtgtg
       61 gtggttacgc gcagcgtgac cgctacactt gccagcgccc tagcgcccgc tcctttcgct
      121 ttcttccctt cctttctcgc cacgttcgcc ggctttcccc gtcaagcgct aaatcggggg
      181 cccctttagg gttccgattt agtgctttac ggcacctcga ccccaaaaaa cttgatttgg
      241 gtgatggttc acgtagtggg ccatcgccct gatagacggt ttttcgccct ttgacgttgg
      301 agtccacgtt ctttaatggt ggactcttgt tccaaactgg aacaacactc aaccctatct
      361 cgggctattc ttttgattta taagggattt tgccggtttc ggcctattgg ttaaaaaatg
      421 aactgattta acaaaaattt aacgcgaatt ttaacaaaat attaacgttt acaatttaaa
      481 tatttgctta tacaatcttc ctgtcttggg ggcttttctt attatcaacc ggggtacata
      541 tgattgacat gctagtttta cggttaccgt tcatcgattc tcttgtttgc tccagactct
      601 caggcaatga cctgatagcc tttgtagatc tctcaaaaat agctaccctc tccggcatga
      661 atttatcagc tagaacggtt gaatatcatg ttgatggtga tttgactgtc tccggccttt
      721 accacccttt tgaatcttta cctacacatt actcaggcat tgcatttaaa atatatgagg
      781 gttctaaaaa tttttatcct tgcgttgaaa taaaggcttc tcccgcaaaa gtattgcagg
      841 ggcataatgt ttttggtaca accgatttag gtttatgttc tgaggcttta ttgcttaatt
      901 ttgctaattc tttgccttgc ctgtatgatt tattggatgt taacgctact actattagta
      961 gaattgatgc cgccttttca gcccgcgccc caaatgaaaa tatagctaaa caggttattg
     1021 accatttgcg aaatgtatct aatggtcaaa ctaaatctac tcgttcgcag aattgggaat
     1081 caactgttac atggaatgaa acttccagac accgtacttt agttgcatat ttaaaacatg
     1141 ttgagctaca gcaccagatt cagcaattaa gctctaagcc atccgcaaaa atgacctctt
     1201 atcaaaagga acaattaagg atactctcta atcctgacct gttggagttt gcttccggtc
     1261 tggttcgctt tgaagctcga attaaaacga gatacttgaa gtctttcggg cttcctctta
     1321 atctttttga tgcaatccgc tttgcttctg actataatag tcagggtaaa gacctgattt
     1381 ttgatttatg gtcattctcg ttttctgaac tgtttaaagc atttgaaggg aattcaatga
     1441 atatttatga cgattccgca gtattggccg ctatccagtc taaacatttt actattaccc
     1501 cctctggcaa aacttctttt gcaaaagcct ctcgctattt tggtttctat cgtcgtctgg
     1561 taaacgaggg ttatgatagt gttgctctta ctatgcctcg taattccttt tggcgttatg
     1621 tatctgcatt agttgaatgt ggtattccta aatctcaact gatgaatctt tctacctgta
     1681 ataatgttgt tccgttagtt cgttttatta acgtagattt ttcttcccaa cgtcctgact
     1741 ggtataatga gccagttctt aaaatcgcat aaggtaattc acaatgatta aagttgaaat
     1801 taaaccatct caagcccaat ttactactcg ttctggtgtt tctcgtcagg gcaagcctta
     1861 ttcactgaat gagcagtttt gttacgttga tttgggtaat gaatatccgg ttcttgtcaa
     1921 gattactctt gatgaaggtc agccagccta tgcgccgggt ctgtacaccg ttcatctgtc
     1981 ctctttcaaa gttggtcagt tcggttccct tatgattgac cgtctgcgcc tcgttccggc
     2041 taagtaacat ggagcaggtc gcggatttcg acataattta tcaggcgatg atacaaatct
     2101 ccgttgtact ctgtttcgcg cttggtataa tagctggggg tcaaagatga gtgttttagt
     2161 gtattctttc gcctctttcg ttttaggttg gtgcctccgt agtggcatta cgtattttac
     2221 ccgtttaatg gaaacttcct catgaaaaag tctttagtcc tcaaagcctc tgtagccgtt
     2281 gctaccctcg ttccgatgct gtctttcgct gctgagggtg acgatcccgc aaaagcggcc
     2341 tttgactccc tgcaagcctc agcgaccgaa tatatcggtt atgcgtgggc gatggttgtt
     2401 gtcattgtcg gcgcaactat cggtatcaag ctgtttaaga aattcacctc gaaagcaagt
     2461 tgataaactg atacaattaa aggctccttt tggaaccttt ttttttgatg cggccgcgat
     2521 tgtgcttctc aaatgcctga ggccagtttg ctcaggctct ccccgtggag gtaataattg
     2581 acgatatgat cagtgcacgg ctaactaagc ggcctgctga ctttctcgcc gatcaaaagg
     2641 cattttgcta ttaagggact gacgagggcg tatctgcgca gtaaGATAGC AGACAAGATA
     2701 TCCAGGTCTG TAGCGATTAT TGTTatatct gttatttttt aaggaggaaa aaaaaatgag
     2761 tggaaagatc gacaagatcc tcatagtcgg tggcggaacg gccggatgga tggcagcctc
     2821 ataccttggt aaggctctcc aaggaacagc agacatcacg cttcttcaag cacccgacat
     2881 acctacgttg ggtgtcggtg aggctactat acccaatctt caaacagcat tcttcgactt
     2941 cctcggaata ccagaggacg agtggatgag agagtgtaat gcatcctaca aggtagccat
     3001 caagttcatc aattggcgta ctgctggtga gggaacttcc gaggctagag agctcgacgg
     3061 tgggcctgac cacttctacc actcgttcgg tttacttaag taccacgagc aaatcccatt
     3121 atctcactac tggttcgacc gttcataccg tggaaagacg gtcgagcctt tcgactacgc
     3181 ttgttacaag gagccagtaa tcttggacgc caatagaagt cctcgtcgac ttgacgggag
     3241 taaggtcact aattacgcct ggcacttcga cgcccactta gtagcagact tcttgcggcg
     3301 tttcgccaca gagaagcttg gtgtccgtca cgtcgaggac cgtgttgagc acgtacaaag
     3361 agacgcaaat ggtaatatcg agtcagtccg tacagctaca ggtcgtgtct tcgacgctga
     3421 ccttttcgtt gactgttcag gtttccgtgg gttgttgata aataaggcaa tggaagagcc
     3481 tttcttagac atgtctgacc acttattaaa tgactcagcc gttgccacgc aagtccccca
     3541 cgacgacgac gcaaatggag tcgagccttt cacgtcagct atagccatga agtcaggttg
     3601 gacttggaag ataccaatgt tgggacgttt cggtactggt tacgtttact catcccgttt
     3661 cgctaccgag gacgaggccg taagagagtt ctgtgagatg tggcacttag accccgagac
     3721 acaaccttta aatcgaatcc gtttcagagt aggtcgtaat cgtagagcat gggtcggaaa
     3781 ttgtgtcagt atcggtactt cgtcctgttt cgttgagcct cttgagagta ctggtatcta
     3841 cttcgtttac gctgctttgt accaattagt caagcacttc cctgacaagt ctttgaatcc
     3901 tgtcttaaca gcacggttca atcgggagat cgagactatg ttcgacgaca cacgtgactt
     3961 catccaagcc cacttctact tctctcccag aacggacaca ccattctggc gagcaaacaa
     4021 ggagcttcga ttagcagacg ggatgcaaga gaagatcgac atgtaccgtg cagggatggc
     4081 aatcaatgct ccagccagtg acgacgcaca actttactac ggtaatttcg aagaggagtt
     4141 ccgtaatttc tggaataatt ctaattacta ctgtgttttg gcaggtttag gtttagtccc
     4201 cgacgctcct agtcctcgtc tcgcccacat gccacaagcc acggagtctg tagacgaggt
     4261 tttcggtgct gttaaggacc gtcaacgtaa tttgctcgag acattaccct cattgcacga
     4321 gttcttgcgt caacaacacg ggcgtTAAGA AAACGGAGAT ACTGAACTTC CTActtatct
     4381 caggatccgt cgacctgcag atccttagcg aaagctaagg atttttttta agcttctgcc
     4441 attcatccgT TGACAGCTAG CTCAGTCCTA GGTACTGTGC TAGCtaagga gtcttaatca
     4501 tgccagttct tttgggtatt ccgttattat tgcgtttcct cggtttcctt ctggtaactt
     4561 tgttcggcta tctgcttact tttctcaaaa agggcttcgg taagatagct attgctattt
     4621 cattgtttct tgctcttatt attgggctta actcaattct tgtgggttat ctctctgata
     4681 ttagtgctca attacccttt gactttgttc agggtgttca gttaattctc ccgtctaatg
     4741 cgcttccctg tttttatgtt attctctctg taaagactgc tattttcatt tttgacgtta
     4801 aacaaaaaat cgtttcttat ttggattggg acaaataata tggctgttta ttttgtaact
     4861 ggcaaattag gctctggaaa gacgctcgtt agcgttggta agattcagga taaaattgta
     4921 gctgggtgca aaatagcaac taatcttgat ttaaggcttc aaaacctccc gcaagtcggg
     4981 aggttcgcta aaacacctcg cgttcttaga ataccggata agccttctat atctgatttg
     5041 cttgctattg ggcgcggtaa tgattcctac gatgaaaata aaaacggatt gcttgttctc
     5101 gatgagtgcg gtacttggtt taatacccgt tcttggaatg ataaggaaag acagccgatt
     5161 attgattggt ttttacatgc tcgtaaatta ggatgggata ttatttttct tgttcaggac
     5221 ttatccattg ttgataaaca ggcgcgttct gcattagctg aacatgttgt ttattgtcgt
     5281 cgtctggaca gaattacttt accttttgtc ggtactttat attctcttat tactggctcg
     5341 aaaatgcctc tgcctaaatt acatgttggc gttgttaaat atggcgattc tcaattaagc
     5401 cccactgttg agcgttggct ttatactggt aagaatttgt ataacgcata cgatactaaa
     5461 caggcttttt ctagtaatta tgattccggt gtttattctt atttaacgcc ttatttatca
     5521 cacggtcggt atttcaaacc attaaattta ggtcagaaga tgaaattaac taaaatatat
     5581 ttgaaaaagt tttctcgcgt tctttgtctt gcgattggat ttgcatcagc atttacatat
     5641 agttatataa cccaacctaa gccgcaggtt aaaaaggtag tctctcagac ctatgatttt
     5701 gataaattca ctattgactc ttctcatcgt cttaatctaa gctatcgcta tgttttcaag
     5761 gattctaagg gaaaattaat taatagcgac gatttacaga agcaaggtta ttcacttaca
     5821 tatattgatt tatgtactgt ttccattaaa aaaggtaatt caaatgaaat tgttaaatgt
     5881 aattaattct gttttcttga tgtttgtttc atcatcttct tttgctcagg taattgaaat
     5941 gaataattcg cctctgcgcg attttataac ttggtattca aagcaatcag gcgaatccgt
     6001 tattgtttct cccgatgtaa aaggtactgt tactgtatat tcatctgacg ttaaacctga
     6061 aaatctacgc aatttcttta tctctgtttt acgtgcaaat aattttgata tggtaggttc
     6121 taacccttcc attattcaga agtataatcc aaacaatcag gattatattg atgaattgcc
     6181 atcacctgat aatcaggaat atgatgataa ttccgctcct tctggtggtt tctttgtccc
     6241 gcaaaatgat aatgttactc aaacttttaa aattaataac gttcgggcaa aggatttaat
     6301 acgagttgtc gaattgtttg taaagtctaa tacttctaaa tcctcaaatg tattatctat
     6361 tgacggatct aatctattag ttgttagtgc tcctaaagat attttagata acctttctca
     6421 attcctttca attgttgatt tgccaactga ccaggtattg attgagggtt tgatatttga
     6481 ggttcagcaa ggtgatgctt tagatttttc atttgctgct ggctctcagc gtggcactgt
     6541 tgcaggcgga gttaatactg accgcctcac ctctgttcta tcttctgctg gtggttcgtt
     6601 cggtattttt aatggcgatg ttttagggct atcagttcgc gcattaaaga ctaatagcca
     6661 gtcaaaaata ttgtctgtgc cacgtattct tacgctttca ggtcagaagg gttctatctc
     6721 tattggccag aatgtccctt ttattactgg tcgtgtaact ggtgaatctg ccaatgtaaa
     6781 taatccattt cagacgattg agcgtcaaaa tgtaggtatt tccatgagcg tttttcctgt
     6841 tgcaatggct ggcggtaata ttgttctgga tattaccagc aaggccgata gtttgagttc
     6901 ttctactcag gcaagtgatg ttattactaa ccaaagaagt attgctacaa cggttaattt
     6961 gcgtgatgga cagactcttc tactcggtgg cctcactgat tataaaaaca cttctcagga
     7021 ttctggcgta ccgttcctgt ctaaaatccc tttaatcggc ctcctgttta gctcccgctc
     7081 tgattctaac gaggagagca cgttatacg
//
