# Supplementary material for: Continuous evolution of a halogenase enzyme with improved solubility and activity for sustainable bioproduction
Source: Nat Commun. 2026 Mar 24;17:4357. doi: 10.1038/s41467-026-70981-4 (PMC13171985; doi:10.1038/s41467-026-70981-4)
Supplement: Supplementary file 4 — Supplementary Data 1 [file 41467_2026_70981_MOESM4_ESM.zip › Supplementary Data 1 - Plasmid Maps/pASx48a.gb]

LOCUS       pASx48a_-_pET28a        6945 bp    DNA     circular SYN 18-APR-2025
DEFINITION  The mScarlet fluorescent protein with an N-terminal 6xHis-tag in 
            pET28a. .
ACCESSION   .
VERSION     .
KEYWORDS    .
SOURCE      synthetic DNA construct
  ORGANISM  synthetic DNA construct
REFERENCE   1  (bases 1 to 6945)
  AUTHORS   Sharma A, Chowdhury R, Musser SM
  TITLE     Oligomerization state of the functional bacterial twin-arginine 
            translocation (Tat) receptor complex.
  JOURNAL   Commun Biol. 2022 Sep 19;5(1):988. doi: 10.1038/s42003-022-03952-2.
  PUBMED    36123532
REFERENCE   2  (bases 1 to 6945)
  AUTHORS   .
  TITLE     Direct Submission
  JOURNAL   Exported Nov 7, 2025 from SnapGene 8.1.1
            https://www.snapgene.com
COMMENT     SGRef: number: 1; type: "Journal Article"; journalName: "Commun 
            Biol."; date: "2022-09-19"; volume: "5(1):988. doi"; pages: " 
            10.1038/s42003-022-03952-2"
FEATURES             Location/Qualifiers
     source          1..6945
                     /mol_type="other DNA"
                     /organism="synthetic DNA construct"
     promoter        join(1..17,18,19..20)
                     /label=optimal T7 promoter
                     /note="ends with TATAGGG (first G is TSS); promoter for 
                     bacteriophage T7 RNA polymerase"
     promoter        1..19
                     /label=T7 promoter
                     /note="promoter for bacteriophage T7 RNA polymerase"
     protein_bind    20..44
                     /label=lac operator
                     /bound_moiety="lac repressor encoded by lacI"
                     /note="The lac repressor binds to the lac operator to 
                     inhibit transcription in E. coli. This inhibition can be 
                     relieved by adding lactose or 
                     isopropyl-beta-D-thiogalactopyranoside (IPTG)."
     primer_bind     28..51
                     /label=oAS-215_pET_seq_F
     RBS             59..81
                     /note="efficient ribosome binding site from bacteriophage 
                     T7 gene 10 (Olins and Rangwala, 1989)"
     primer_bind     complement(88..117)
                     /label=oAS-205_pET-28a(backb_6xHis)_Rev
     CDS             88..90
                     /codon_start=1
                     /label=ATG
                     /translation="M"
     misc_feature    94..1845
                     /label=TWIST - MBP-rebF (adapters OFF)
     misc_feature    94..117
                     /label=Gibson Overlap
     CDS             94..111
                     /codon_start=1
                     /product="6xHis affinity tag"
                     /label=6xHis
                     /translation="HHHHHH"
     CDS             118..1215
                     /codon_start=1
                     /gene="malE (mutated)"
                     /product="maltose binding protein from E. coli"
                     /label=MBP
                     /note="This version of the gene does not encode a signal 
                     sequence, so MBP will remain in the cytosol."
                     /translation="KIEEGKLVIWINGDKGYNGLAEVGKKFEKDTGIKVTVEHPDKLEE
                     KFPQVAATGDGPDIIFWAHDRFGGYAQSGLLAEITPDKAFQDKLYPFTWDAVRYNGKLI
                     AYPIAVEALSLIYNKDLLPNPPKTWEEIPALDKELKAKGKSALMFNLQEPYFTWPLIAA
                     DGGYAFKYENGKYDIKDVGVDNAGAKAGLTFLVDLIKNKHMNADTDYSIAEAAFNKGET
                     AMTINGPWAWSNIDTSKVNYGVTVLPTFKGQPSKPFVGVLSAGINAASPNKELAKEFLE
                     NYLLTDEGLEAVNKDKPLGAVALKSYEEELAKDPRIAATMENAQKGEIMPNIPQMSAFW
                     YAVRTAVINAASGRQTVDEALKDAQT"
     CDS             1216..1257
                     /codon_start=1
                     /label=Linker from pMal-c2 (Asn-rich)
                     /translation="NSSSNNNNNNNNNN"
     CDS             1273..1293
                     /codon_start=1
                     /product="tobacco etch virus (TEV) protease recognition and
                     cleavage site"
                     /label=TEV site
                     /translation="ENLYFQS"
     CDS             1309..1317
                     /codon_start=1
                     /label=Linker
                     /translation="SSG"
     CDS             1318..1830
                     /codon_start=1
                     /product="63.4 kDa in pASx48a (6xHis-MBP-pMalc2)"
                     /label=rebF (Q8KI76, co-JCAT)
                     /translation="MTIEFDRPGAHVTAADHRALMSLFPTGVAVITAIDEAGTPHGMTC
                     TSLTSVTLDPPTLLVCLNRASGTLHAVRGGRFGVNLLHARGRRAAEVFSTAVQDRFGEV
                     RWEHSDVTGMPWLAEDAHAFAGCVVRKSTVVGDHEIVLGEVHEVVREHDLPLLYGMREF
                     AVWTPEG"
     misc_feature    join(1831..6945,1..86)
                     /label=(pET-28a backbone)
     misc_feature    1831..1893
                     /label=3'UTR (pET plasmids)
     primer_bind     1831..1851
                     /label=oAS-204_pET-backb_F
     misc_feature    1831..1845
                     /label=Gibson Overlap
     primer_bind     complement(1857..1875)
                     /label=oAS-216_pET_seq_R
     terminator      1894..1941
                     /label=T7 terminator
                     /note="transcription terminator for bacteriophage T7 RNA 
                     polymerase"
     RBS             1946..1952
                     /label=RBS (SD core)
                     /note="Ringquist et al. core SD sequence (shine-dalgarno)"
     rep_origin      1978..2433
                     /direction=RIGHT
                     /label=f1 ori
                     /note="f1 bacteriophage origin of replication; arrow 
                     indicates direction of (+) strand synthesis"
     promoter        2459..2516
                     /label=AmpR promoter (fragment)
                     /note="pLannotate"
                     /note="/database=snapgene"
                     /note="/fragment=True"
                     /note="/identity=100.0"
                     /note="/match_length=56.3"
                     /note="/other=promoter"
     CDS             complement(2525..3340)
                     /codon_start=1
                     /product="aminoglycoside phosphotransferase"
                     /label=KanR
                     /note="confers resistance to kanamycin in bacteria or G418 
                     (Geneticin(R)) in eukaryotes"
                     /translation="MSHIQRETSCSRPRLNSNMDADLYGYKWARDNVGQSGATIYRLYG
                     KPDAPELFLKHGKGSVANDVTDEMVRLNWLTEFMPLPTIKHFIRTPDDAWLLTTAIPGK
                     TAFQVLEEYPDSGENIVDALAVFLRRLHSIPVCNCPFNSDRVFRLAQAQSRMNNGLVDA
                     SDFDDERNGWPVEQVWKEMHKLLPFSPDSVVTHGDFSLDNLIFDEGKLIGCIDVGRVGI
                     ADRYQDLAILWNCLGEFSPSLQKRLFQKYGIDNPDMNKLQFHLMLDEFF"
     primer_bind     complement(2558..2596)
                     /label=OA0008 (KanR-Rev)
     rep_origin      3462..4050
                     /direction=RIGHT
                     /label=ori
                     /note="high-copy-number ColE1/pMB1/pBR322/pUC origin of 
                     replication"
     misc_feature    3560..3659
                     /label=pBR322 (check for rop; not pUC19)
                     /note="pUC19 has no rop gene and a mutation (RNAII or RNAI 
                     of the ori):
                     ggtgctacagagttcttgaagtggtggcctaactacggctacactagaagAacagtatt
                     tggtatctgcgctctgctgaagccagttaccttcggaaaaa"
     misc_feature    4236..4375
                     /label=bom
                     /note="basis of mobility region from pBR322"
     CDS             complement(4477..4668)
                     /codon_start=1
                     /gene="rop"
                     /product="Rop protein, which maintains plasmids at low copy
                     number"
                     /label=rop
                     /translation="MTKQEKTALNMARFIRSQTLTLLEKLNELDADEQADICESLHDHA
                     DELYRSCLARFGDDGENL"
     protein_bind    5443..5464
                     /label=CAP binding site
                     /note="pLannotate"
                     /note="/database=snapgene"
                     /note="/fragment=False"
                     /note="/identity=95.5"
                     /note="/match_length=100.0"
                     /note="/other=protein_bind"
     CDS             complement(5477..6559)
                     /codon_start=1
                     /gene="lacI"
                     /product="lac repressor"
                     /label=lacI
                     /note="The lac repressor binds to the lac operator to 
                     inhibit transcription in E. coli. This inhibition can be 
                     relieved by adding lactose or 
                     isopropyl-beta-D-thiogalactopyranoside (IPTG)."
                     /translation="MKPVTLYDVAEYAGVSYQTVSRVVNQASHVSAKTREKVEAAMAEL
                     NYIPNRVAQQLAGKQSLLIGVATSSLALHAPSQIVAAIKSRADQLGASVVVSMVERSGV
                     EACKAAVHNLLAQRVSGLIINYPLDDQDAIAVEAACTNVPALFLDVSDQTPINSIIFSH
                     EDGTRLGVEHLVALGHQQIALLAGPLSSVSARLRLAGWHKYLTRNQIQPIAEREGDWSA
                     MSGFQQTMQMLNEGIVPTAMLVANDQMALGAMRAITESGLRVGADISVVGYDDTEDSSC
                     YIPPLTTIKQDFRLLGQTSVDRLLQLSQGQAVKGNQLLPVSLVKRKTTLAPNTQTASPR
                     ALADSLMQLARQVSRLESGQ"
     promoter        complement(6560..6637)
                     /gene="lacI"
                     /label=lacI promoter
     primer_bind     6560..6587
                     /label=JBx171
     promoter        complement(join(6588..6594,6595..6600,6601..6617,6618..6623,
                     6624..6626))
                     /label=lacIq promoter (core)
                     /note="PlacIq has ""gtgcaa"" in its -35 box instead of 
                     gCgcaa (in wild-type PlacI)"
ORIGIN
        1 taatacgact cactataggg gaattgtgag cggataacaa ttcccctcta gaaataattt
       61 tgtttaactt taagaaggag atataccatg ggtcatcatc atcatcatca tactagtaaa
      121 atcgaagaag gtaaactggt aatctggatt aacggcgata aaggctataa cggtctcgct
      181 gaagtcggta agaaattcga gaaagatacc ggaattaaag tcaccgttga gcatccggat
      241 aaactggaag agaaattccc acaggttgcg gcaactggcg atggccctga cattatcttc
      301 tgggcacacg accgctttgg tggctacgct caatctggcc tgttggctga aatcaccccg
      361 gacaaagcgt tccaggacaa gctgtatccg tttacctggg atgccgtacg ttacaacggc
      421 aagctgattg cttacccgat cgctgttgaa gcgttatcgc tgatttataa caaagatctg
      481 ctgccgaacc cgccaaaaac ctgggaagag atcccggcgc tggataaaga actgaaagcg
      541 aaaggtaaga gcgcgctgat gttcaacctg caagaaccgt acttcacctg gccgctgatt
      601 gctgctgacg ggggttatgc gttcaagtat gaaaacggca agtacgacat taaagacgtg
      661 ggcgtggata acgctggcgc gaaagcgggt ctgaccttcc tggttgacct gattaaaaac
      721 aaacacatga atgcagacac cgattactcc atcgcagaag ctgcctttaa taaaggcgaa
      781 acagcgatga ccatcaacgg cccgtgggca tggtccaaca tcgacaccag caaagtgaat
      841 tatggtgtaa cggtactgcc gaccttcaag ggtcaaccat ccaaaccgtt cgttggcgtg
      901 ctgagcgcag gtattaacgc cgccagtccg aacaaagagc tggcaaaaga gttcctcgaa
      961 aactatctgc tgactgatga aggtctggaa gcggttaata aagacaaacc gctgggtgcc
     1021 gtagcgctga agtcttacga ggaagagttg gcgaaagatc cacgtattgc cgccaccatg
     1081 gaaaacgccc agaaaggtga aatcatgccg aacatcccgc agatgtccgc tttctggtat
     1141 gccgtgcgta ctgcggtgat caacgccgcc agcggtcgtc agactgtcga tgaagccctg
     1201 aaagacgcgc agactaattc gagctcgaac aacaacaaca ataacaataa caacaacaga
     1261 gatctgggta ccgagaacct gtacttccaa tccaatattg gaagtggaag cagcggcatg
     1321 accatcgaat tcgaccgtcc gggtgctcac gttaccgctg ctgaccaccg tgctctgatg
     1381 tctctgttcc cgaccggtgt tgctgttatc accgctatcg acgaagctgg taccccgcac
     1441 ggtatgacct gcacctctct gacctctgtt accctggacc cgccgactct cctggtgtgc
     1501 ctgaacagag cttctggtac cctgcacgct gttcgtggtg gtcgtttcgg tgttaacctg
     1561 ctgcacgctc gtggtcgtcg tgctgctgaa gttttctcta ccgctgttca ggaccgtttc
     1621 ggtgaagttc gttgggaaca ctctgacgtt accggtatgc cgtggctggc tgaagacgct
     1681 cacgctttcg ctggttgcgt tgttcgtaaa tctaccgttg ttggtgacca cgaaatcgtt
     1741 ctgggtgaag ttcacgaagt tgttcgtgaa cacgacctgc cgctgctgta cggtatgcgt
     1801 gaattcgctg tttggacccc ggaaggttaa gatccggctg ctaacaaagc ccgaaaggaa
     1861 gctgagttgg ctgctgccac cgctgagcaa taactagcat aaccccttgg ggcctctaaa
     1921 cgggtcttga ggggtttttt gctgaaagga ggaactatat ccggattggc gaatgggacg
     1981 cgccctgtag cggcgcatta agcgcggcgg gtgtggtggt tacgcgcagc gtgaccgcta
     2041 cacttgccag cgccctagcg cccgctcctt tcgctttctt cccttccttt ctcgccacgt
     2101 tcgccggctt tccccgtcaa gctctaaatc gggggctccc tttagggttc cgatttagtg
     2161 ctttacggca cctcgacccc aaaaaacttg attagggtga tggttcacgt agtgggccat
     2221 cgccctgata gacggttttt cgccctttga cgttggagtc cacgttcttt aatagtggac
     2281 tcttgttcca aactggaaca acactcaacc ctatctcggt ctattctttt gatttataag
     2341 ggattttgcc gatttcggcc tattggttaa aaaatgagct gatttaacaa aaatttaacg
     2401 cgaattttaa caaaatatta acgcttacaa tttaggtggc acttttcggg gaaatgtgcg
     2461 cggaacccct atttgtttat ttttctaaat acattcaaat atgtatccgc tcatgaatta
     2521 attcttagaa aaactcatcg agcatcaaat gaaactgcaa tttattcata tcaggattat
     2581 caataccata tttttgaaaa agccgtttct gtaatgaagg agaaaactca ccgaggcagt
     2641 tccataggat ggcaagatcc tggtatcggt ctgcgattcc gactcgtcca acatcaatac
     2701 aacctattaa tttcccctcg tcaaaaataa ggttatcaag tgagaaatca ccatgagtga
     2761 cgactgaatc cggtgagaat ggcaaaagtt tatgcatttc tttccagact tgttcaacag
     2821 gccagccatt acgctcgtca tcaaaatcac tcgcatcaac caaaccgtta ttcattcgtg
     2881 attgcgcctg agcgagacga aatacgcgat cgctgttaaa aggacaatta caaacaggaa
     2941 tcgaatgcaa ccggcgcagg aacactgcca gcgcatcaac aatattttca cctgaatcag
     3001 gatattcttc taatacctgg aatgctgttt tcccggggat cgcagtggtg agtaaccatg
     3061 catcatcagg agtacggata aaatgcttga tggtcggaag aggcataaat tccgtcagcc
     3121 agtttagtct gaccatctca tctgtaacat cattggcaac gctacctttg ccatgtttca
     3181 gaaacaactc tggcgcatcg ggcttcccat acaatcgata gattgtcgca cctgattgcc
     3241 cgacattatc gcgagcccat ttatacccat ataaatcagc atccatgttg gaatttaatc
     3301 gcggcctaga gcaagacgtt tcccgttgaa tatggctcat aacacccctt gtattactgt
     3361 ttatgtaagc agacagtttt attgttcatg accaaaatcc cttaacgtga gttttcgttc
     3421 cactgagcgt cagaccccgt agaaaagatc aaaggatctt cttgagatcc tttttttctg
     3481 cgcgtaatct gctgcttgca aacaaaaaaa ccaccgctac cagcggtggt ttgtttgccg
     3541 gatcaagagc taccaactct ttttccgaag gtaactggct tcagcagagc gcagatacca
     3601 aatactgtcc ttctagtgta gccgtagtta ggccaccact tcaagaactc tgtagcaccg
     3661 cctacatacc tcgctctgct aatcctgtta ccagtggctg ctgccagtgg cgataagtcg
     3721 tgtcttaccg ggttggactc aagacgatag ttaccggata aggcgcagcg gtcgggctga
     3781 acggggggtt cgtgcacaca gcccagcttg gagcgaacga cctacaccga actgagatac
     3841 ctacagcgtg agctatgaga aagcgccacg cttcccgaag ggagaaaggc ggacaggtat
     3901 ccggtaagcg gcagggtcgg aacaggagag cgcacgaggg agcttccagg gggaaacgcc
     3961 tggtatcttt atagtcctgt cgggtttcgc cacctctgac ttgagcgtcg atttttgtga
     4021 tgctcgtcag gggggcggag cctatggaaa aacgccagca acgcggcctt tttacggttc
     4081 ctggcctttt gctggccttt tgctcacatg ttctttcctg cgttatcccc tgattctgtg
     4141 gataaccgta ttaccgcctt tgagtgagct gataccgctc gccgcagccg aacgaccgag
     4201 cgcagcgagt cagtgagcga ggaagcggaa gagcgcctga tgcggtattt tctccttacg
     4261 catctgtgcg gtatttcaca ccgcaatggt gcactctcag tacaatctgc tctgatgccg
     4321 catagttaag ccagtataca ctccgctatc gctacgtgac tgggtcatgg ctgcgccccg
     4381 acacccgcca acacccgctg acgcgccctg acgggcttgt ctgctcccgg catccgctta
     4441 cagacaagct gtgaccgtct ccgggagctg catgtgtcag aggttttcac cgtcatcacc
     4501 gaaacgcgcg aggcagctgc ggtaaagctc atcagcgtgg tcgtgaagcg attcacagat
     4561 gtctgcctgt tcatccgcgt ccagctcgtt gagtttctcc agaagcgtta atgtctggct
     4621 tctgataaag cgggccatgt taagggcggt tttttcctgt ttggtcactg atgcctccgt
     4681 gtaaggggga tttctgttca tgggggtaat gataccgatg aaacgagaga ggatgctcac
     4741 gatacgggtt actgatgatg aacatgcccg gttactggaa cgttgtgagg gtaaacaact
     4801 ggcggtatgg atgcggcggg accagagaaa aatcactcag ggtcaatgcc agcgcttcgt
     4861 taatacagat gtaggtgttc cacagggtag ccagcagcat cctgcgatgc agatccggaa
     4921 cataatggtg cagggcgctg acttccgcgt ttccagactt tacgaaacac ggaaaccgaa
     4981 gaccattcat gttgttgctc aggtcgcaga cgttttgcag cagcagtcgc ttcacgttcg
     5041 ctcgcgtatc ggtgattcat tctgctaacc agtaaggcaa ccccgccagc ctagccgggt
     5101 cctcaacgac aggagcacga tcatgcgcac ccgtggggcc gccatgccgg cgataatggc
     5161 ctgcttctcg ccgaaacgtt tggtggcggg accagtgacg aaggcttgag cgagggcgtg
     5221 caagattccg aataccgcaa gcgacaggcc gatcatcgtc gcgctccagc gaaagcggtc
     5281 ctcgccgaaa atgacccaga gcgctgccgg cacctgtcct acgagttgca tgataaagaa
     5341 gacagtcata agtgcggcga cgatagtcat gccccgcgcc caccggaagg agctgactgg
     5401 gttgaaggct ctcaagggca tcggtcgaga tcccggtgcc taatgagtga gctaacttac
     5461 attaattgcg ttgcgctcac tgcccgcttt ccagtcggga aacctgtcgt gccagctgca
     5521 ttaatgaatc ggccaacgcg cggggagagg cggtttgcgt attgggcgcc agggtggttt
     5581 ttcttttcac cagtgagacg ggcaacagct gattgccctt caccgcctgg ccctgagaga
     5641 gttgcagcaa gcggtccacg ctggtttgcc ccagcaggcg aaaatcctgt ttgatggtgg
     5701 ttaacggcgg gatataacat gagctgtctt cggtatcgtc gtatcccact accgagatat
     5761 ccgcaccaac gcgcagcccg gactcggtaa tggcgcgcat tgcgcccagc gccatctgat
     5821 cgttggcaac cagcatcgca gtgggaacga tgccctcatt cagcatttgc atggtttgtt
     5881 gaaaaccgga catggcactc cagtcgcctt cccgttccgc tatcggctga atttgattgc
     5941 gagtgagata tttatgccag ccagccagac gcagacgcgc cgagacagaa cttaatgggc
     6001 ccgctaacag cgcgatttgc tggtgaccca atgcgaccag atgctccacg cccagtcgcg
     6061 taccgtcttc atgggagaaa ataatactgt tgatgggtgt ctggtcagag acatcaagaa
     6121 ataacgccgg aacattagtg caggcagctt ccacagcaat ggcatcctgg tcatccagcg
     6181 gatagttaat gatcagccca ctgacgcgtt gcgcgagaag attgtgcacc gccgctttac
     6241 aggcttcgac gccgcttcgt tctaccatcg acaccaccac gctggcaccc agttgatcgg
     6301 cgcgagattt aatcgccgcg acaatttgcg acggcgcgtg cagggccaga ctggaggtgg
     6361 caacgccaat cagcaacgac tgtttgcccg ccagttgttg tgccacgcgg ttgggaatgt
     6421 aattcagctc cgccatcgcc gcttccactt tttcccgcgt tttcgcagaa acgtggctgg
     6481 cctggttcac cacgcgggaa acggtctgat aagagacacc ggcatactct gcgacatcgt
     6541 ataacgttac tggtttcaca ttcaccaccc tgaattgact ctcttccggg cgctatcatg
     6601 ccataccgcg aaaggttttg cgccattcga tggtgtccgg gatctcgacg ctctccctta
     6661 tgcgactcct gcattaggaa gcagcccagt agtaggttga ggccgttgag caccgccgcc
     6721 gcaaggaatg gtgcatgcaa ggagatggcg cccaacagtc ccccggccac ggggcctgcc
     6781 accataccca cgccgaaaca agcgctcatg agcccgaagt ggcgagcccg atcttcccca
     6841 tcggtgatgt cggcgatata ggcgccagca accgcacctg tggcgccggt gatgccggcc
     6901 acgatgcgtc cggcgtagag gatcgagatc tcgatcccgc gaaat
//
