# Supplementary material for: Continuous evolution of a halogenase enzyme with improved solubility and activity for sustainable bioproduction
Source: Nat Commun. 2026 Mar 24;17:4357. doi: 10.1038/s41467-026-70981-4 (PMC13171985; doi:10.1038/s41467-026-70981-4)
Supplement: Supplementary file 4 — Supplementary Data 1 [file 41467_2026_70981_MOESM4_ESM.zip › Supplementary Data 1 - Plasmid Maps/pASx50.gb]

LOCUS       pASx50_-_pET28a-        6825 bp    DNA     circular SYN 15-APR-2025
DEFINITION  The mScarlet fluorescent protein with an N-terminal 6xHis-tag in 
            pET28a. .
ACCESSION   .
VERSION     .
KEYWORDS    .
SOURCE      synthetic DNA construct
  ORGANISM  synthetic DNA construct
REFERENCE   1  (bases 1 to 6825)
  AUTHORS   Sharma A, Chowdhury R, Musser SM
  TITLE     Oligomerization state of the functional bacterial twin-arginine 
            translocation (Tat) receptor complex.
  JOURNAL   Commun Biol. 2022 Sep 19;5(1):988. doi: 10.1038/s42003-022-03952-2.
  PUBMED    36123532
REFERENCE   2  (bases 1 to 6825)
  AUTHORS   .
  TITLE     Direct Submission
  JOURNAL   Exported Nov 7, 2025 from SnapGene 8.1.1
            https://www.snapgene.com
COMMENT     SGRef: number: 1; type: "Journal Article"; journalName: "Commun 
            Biol."; date: "2022-09-19"; volume: "5(1):988. doi"; pages: " 
            10.1038/s42003-022-03952-2"
FEATURES             Location/Qualifiers
     source          1..6825
                     /mol_type="other DNA"
                     /organism="synthetic DNA construct"
     promoter        join(1..17,18,19..20)
                     /label=optimal T7 promoter
                     /note="ends with TATAGGG (first G is TSS); promoter for 
                     bacteriophage T7 RNA polymerase"
     promoter        1..19
                     /label=T7 promoter
                     /note="promoter for bacteriophage T7 RNA polymerase"
     protein_bind    20..44
                     /label=lac operator
                     /bound_moiety="lac repressor encoded by lacI"
                     /note="The lac repressor binds to the lac operator to 
                     inhibit transcription in E. coli. This inhibition can be 
                     relieved by adding lactose or 
                     isopropyl-beta-D-thiogalactopyranoside (IPTG)."
     RBS             59..81
                     /note="efficient ribosome binding site from bacteriophage 
                     T7 gene 10 (Olins and Rangwala, 1989)"
     primer_bind     complement(88..117)
                     /label=oAS-205_pET-28a(backb_6xHis)_Rev
     CDS             88..90
                     /codon_start=1
                     /label=ATG
                     /translation="M"
     primer_bind     94..144
                     /label=oAS-209_rebH_F_pET-HiFi
     misc_feature    94..117
                     /label=Gibson Overlap
     CDS             94..111
                     /codon_start=1
                     /product="6xHis affinity tag"
                     /label=6xHis
                     /translation="HHHHHH"
     CDS             118..1710
                     /codon_start=1
                     /product="Tryptophan 7-halogenase (rebH, rbmJ) from Lentzea
                     aerocolonigenes"
                     /label=rebH (UniProt Q8KHZ8)
                     /translation="MSGKIDKILIVGGGTSGWMAASYLGKALQGTVDITLLQAPDIPTL
                     GVGEATIPNLQTAFFDFLGIPEDEWMRECNASYKVAIKFINWRTAGEGTSEARELNGGP
                     DHFYHSFGLLKYHEQIPLSHYWFDRSYRGKTVEPFDYACYKEPVILDANRSPRRLDGSK
                     VTNYAWHFDAHLVADFLRRFATEKLGVRHVEDRVEHVQRDANGNIESVRTATGRVFDAD
                     LFVDCSGFRGLLINKAMEEPFLDMSDHLLNDSAIATQVPHDDDANGVEPFTSAIAMKSG
                     WTWKIPMLGRFGTGYVYSSRFATEDEAVREFCEMWHLDPETHPLKRIRFRVGRNRRAWV
                     GNCVSIGASSCFVEPLESTGIYFVYAALYQLVKHFPDKSLNPVLIARFNREIETMFDDT
                     RDFIQAHFYFSPRTDTSFWRANKELRLADGLQEKIDMYRAGMAINAPASDDAQLYYGNF
                     EEEFRNFWNNSNYYCVLAGLGLVPDAPSPRLAHMPKARESVDEVFGAVKDRQRNLLETL
                     PSLHEFLRQQHGR"
     misc_feature    163..165
                     /label=A16S
     misc_feature    192
                     /label=silent
     misc_feature    211..213
                     /label=A32V
     misc_feature    418..420
                     /label=D101N
     misc_feature    883..885
                     /label=V256I
     misc_feature    1084..1086
                     /label=Q323H
     misc_feature    1093..1095
                     /label=N326K
     misc_feature    1159..1161
                     /label=T348A
     misc_feature    1270..1272
                     /label=T385I
     misc_feature    1363..1365
                     /label=P416S
     misc_feature    1405..1407
                     /label=M430L
     misc_feature    1597..1599
                     /label=Q494K
     misc_feature    1603..1605
                     /label=T496R
     primer_bind     complement(1690..1725)
                     /label=oAS-210_rebH_R_pET-HiFi
     misc_feature    join(1711..6825,1..86)
                     /label=(pET-28a backbone)
     misc_feature    1711..1773
                     /label=3'UTR (pET plasmids)
     primer_bind     1711..1731
                     /label=oAS-204_pET-backb_F
     misc_feature    1711..1725
                     /label=Gibson Overlap
     terminator      1774..1821
                     /label=T7 terminator
                     /note="transcription terminator for bacteriophage T7 RNA 
                     polymerase"
     RBS             1826..1832
                     /label=RBS (SD core)
                     /note="Ringquist et al. core SD sequence (shine-dalgarno)"
     rep_origin      1858..2313
                     /direction=RIGHT
                     /label=f1 ori
                     /note="f1 bacteriophage origin of replication; arrow 
                     indicates direction of (+) strand synthesis"
     promoter        2339..2396
                     /label=AmpR promoter (fragment)
                     /note="pLannotate"
                     /note="/database=snapgene"
                     /note="/fragment=True"
                     /note="/identity=100.0"
                     /note="/match_length=56.3"
                     /note="/other=promoter"
     CDS             complement(2405..3220)
                     /codon_start=1
                     /product="aminoglycoside phosphotransferase"
                     /label=KanR
                     /note="confers resistance to kanamycin in bacteria or G418 
                     (Geneticin(R)) in eukaryotes"
                     /translation="MSHIQRETSCSRPRLNSNMDADLYGYKWARDNVGQSGATIYRLYG
                     KPDAPELFLKHGKGSVANDVTDEMVRLNWLTEFMPLPTIKHFIRTPDDAWLLTTAIPGK
                     TAFQVLEEYPDSGENIVDALAVFLRRLHSIPVCNCPFNSDRVFRLAQAQSRMNNGLVDA
                     SDFDDERNGWPVEQVWKEMHKLLPFSPDSVVTHGDFSLDNLIFDEGKLIGCIDVGRVGI
                     ADRYQDLAILWNCLGEFSPSLQKRLFQKYGIDNPDMNKLQFHLMLDEFF"
     primer_bind     complement(2438..2476)
                     /label=OA0008 (KanR-Rev)
     rep_origin      3342..3930
                     /direction=RIGHT
                     /label=ori
                     /note="high-copy-number ColE1/pMB1/pBR322/pUC origin of 
                     replication"
     misc_feature    3440..3539
                     /label=pBR322 (check for rop; not pUC19)
                     /note="pUC19 has no rop gene and a mutation (RNAII or RNAI 
                     of the ori):
                     ggtgctacagagttcttgaagtggtggcctaactacggctacactagaagAacagtatt
                     tggtatctgcgctctgctgaagccagttaccttcggaaaaa"
     misc_feature    4116..4255
                     /label=bom
                     /note="basis of mobility region from pBR322"
     CDS             complement(4357..4548)
                     /codon_start=1
                     /gene="rop"
                     /product="Rop protein, which maintains plasmids at low copy
                     number"
                     /label=rop
                     /translation="MTKQEKTALNMARFIRSQTLTLLEKLNELDADEQADICESLHDHA
                     DELYRSCLARFGDDGENL"
     protein_bind    5323..5344
                     /label=CAP binding site
                     /note="pLannotate"
                     /note="/database=snapgene"
                     /note="/fragment=False"
                     /note="/identity=95.5"
                     /note="/match_length=100.0"
                     /note="/other=protein_bind"
     CDS             complement(5357..6439)
                     /codon_start=1
                     /gene="lacI"
                     /product="lac repressor"
                     /label=lacI
                     /note="The lac repressor binds to the lac operator to 
                     inhibit transcription in E. coli. This inhibition can be 
                     relieved by adding lactose or 
                     isopropyl-beta-D-thiogalactopyranoside (IPTG)."
                     /translation="MKPVTLYDVAEYAGVSYQTVSRVVNQASHVSAKTREKVEAAMAEL
                     NYIPNRVAQQLAGKQSLLIGVATSSLALHAPSQIVAAIKSRADQLGASVVVSMVERSGV
                     EACKAAVHNLLAQRVSGLIINYPLDDQDAIAVEAACTNVPALFLDVSDQTPINSIIFSH
                     EDGTRLGVEHLVALGHQQIALLAGPLSSVSARLRLAGWHKYLTRNQIQPIAEREGDWSA
                     MSGFQQTMQMLNEGIVPTAMLVANDQMALGAMRAITESGLRVGADISVVGYDDTEDSSC
                     YIPPLTTIKQDFRLLGQTSVDRLLQLSQGQAVKGNQLLPVSLVKRKTTLAPNTQTASPR
                     ALADSLMQLARQVSRLESGQ"
     promoter        complement(6440..6517)
                     /gene="lacI"
                     /label=lacI promoter
     primer_bind     6440..6467
                     /label=JBx171
     promoter        complement(join(6468..6474,6475..6480,6481..6497,6498..6503,
                     6504..6506))
                     /label=lacIq promoter (core)
                     /note="PlacIq has ""gtgcaa"" in its -35 box instead of 
                     gCgcaa (in wild-type PlacI)"
ORIGIN
        1 taatacgact cactataggg gaattgtgag cggataacaa ttcccctcta gaaataattt
       61 tgtttaactt taagaaggag atataccatg ggtcatcatc atcatcatca tactagtatg
      121 agtggaaaga tcgacaagat cctcatagtc ggtggcggaa cgtccggatg gatggcagcc
      181 tcataccttg gcaaggctct ccaaggaaca gtcgacatca cgcttcttca agcacccgac
      241 atacctacgt tgggtgtcgg tgaggctact atacccaatc ttcaaacagc attcttcgac
      301 ttcctcggaa taccagagga cgagtggatg agagagtgta atgcatccta caaggtagcc
      361 atcaagttca tcaattggcg tactgctggt gagggaactt ccgaggctag agagctcaac
      421 ggtgggcctg accacttcta ccactcgttc ggtttactta agtaccacga gcaaatccca
      481 ttatctcact actggttcga ccgttcatac cgtggaaaga cggtcgagcc tttcgactac
      541 gcttgttaca aggagccagt aatcttggac gccaatagaa gtcctcgtcg acttgacggg
      601 agtaaggtca ctaattacgc ctggcacttc gacgcccact tagtagcaga cttcttgcgg
      661 cgtttcgcca cagagaagct tggtgtccgt cacgtcgagg accgtgttga gcacgtacaa
      721 agagacgcaa atggtaatat cgagtcagtc cgtacagcta caggtcgtgt cttcgacgct
      781 gaccttttcg ttgactgttc aggtttccgt gggttgttga taaataaggc aatggaagag
      841 cctttcttag acatgtctga ccacttatta aatgactcag ccattgccac gcaagtcccc
      901 cacgacgacg acgcaaatgg agtcgagcct ttcacgtcag ctatagccat gaagtcaggt
      961 tggacttgga agataccaat gttgggacgt ttcggtactg gttacgttta ctcatcccgt
     1021 ttcgctaccg aggacgaggc cgtaagagag ttctgtgaga tgtggcactt agaccccgag
     1081 acacatcctt taaagcgaat ccgtttcaga gtaggtcgta atcgtagagc atgggtcgga
     1141 aattgtgtca gtatcggtgc atcgtcctgt ttcgttgagc ctcttgagag tactggtatc
     1201 tacttcgttt acgctgcttt gtaccaatta gtcaagcact tccctgacaa gtctttgaat
     1261 cctgtcttaa tagcacggtt caatcgggag atcgagacta tgttcgacga cacacgtgac
     1321 ttcatccaag cccacttcta cttctctccc agaacggaca catcattctg gcgagcaaac
     1381 aaggagcttc gattagcaga cgggctgcaa gagaagatcg acatgtaccg tgcagggatg
     1441 gcaatcaatg ctccagccag tgacgacgca caactttact acggtaattt cgaagaggag
     1501 ttccgtaatt tctggaataa ttctaattac tactgtgttt tggcaggttt aggtttagtc
     1561 cccgacgctc ctagtcctcg tctcgcccac atgccaaaag cccgcgagtc tgtagacgag
     1621 gttttcggtg ctgttaagga ccgtcaacgt aatttgctcg agacattacc ctcattgcac
     1681 gagttcttgc gtcaacaaca cgggcgttaa gatccggctg ctaacaaagc ccgaaaggaa
     1741 gctgagttgg ctgctgccac cgctgagcaa taactagcat aaccccttgg ggcctctaaa
     1801 cgggtcttga ggggtttttt gctgaaagga ggaactatat ccggattggc gaatgggacg
     1861 cgccctgtag cggcgcatta agcgcggcgg gtgtggtggt tacgcgcagc gtgaccgcta
     1921 cacttgccag cgccctagcg cccgctcctt tcgctttctt cccttccttt ctcgccacgt
     1981 tcgccggctt tccccgtcaa gctctaaatc gggggctccc tttagggttc cgatttagtg
     2041 ctttacggca cctcgacccc aaaaaacttg attagggtga tggttcacgt agtgggccat
     2101 cgccctgata gacggttttt cgccctttga cgttggagtc cacgttcttt aatagtggac
     2161 tcttgttcca aactggaaca acactcaacc ctatctcggt ctattctttt gatttataag
     2221 ggattttgcc gatttcggcc tattggttaa aaaatgagct gatttaacaa aaatttaacg
     2281 cgaattttaa caaaatatta acgcttacaa tttaggtggc acttttcggg gaaatgtgcg
     2341 cggaacccct atttgtttat ttttctaaat acattcaaat atgtatccgc tcatgaatta
     2401 attcttagaa aaactcatcg agcatcaaat gaaactgcaa tttattcata tcaggattat
     2461 caataccata tttttgaaaa agccgtttct gtaatgaagg agaaaactca ccgaggcagt
     2521 tccataggat ggcaagatcc tggtatcggt ctgcgattcc gactcgtcca acatcaatac
     2581 aacctattaa tttcccctcg tcaaaaataa ggttatcaag tgagaaatca ccatgagtga
     2641 cgactgaatc cggtgagaat ggcaaaagtt tatgcatttc tttccagact tgttcaacag
     2701 gccagccatt acgctcgtca tcaaaatcac tcgcatcaac caaaccgtta ttcattcgtg
     2761 attgcgcctg agcgagacga aatacgcgat cgctgttaaa aggacaatta caaacaggaa
     2821 tcgaatgcaa ccggcgcagg aacactgcca gcgcatcaac aatattttca cctgaatcag
     2881 gatattcttc taatacctgg aatgctgttt tcccggggat cgcagtggtg agtaaccatg
     2941 catcatcagg agtacggata aaatgcttga tggtcggaag aggcataaat tccgtcagcc
     3001 agtttagtct gaccatctca tctgtaacat cattggcaac gctacctttg ccatgtttca
     3061 gaaacaactc tggcgcatcg ggcttcccat acaatcgata gattgtcgca cctgattgcc
     3121 cgacattatc gcgagcccat ttatacccat ataaatcagc atccatgttg gaatttaatc
     3181 gcggcctaga gcaagacgtt tcccgttgaa tatggctcat aacacccctt gtattactgt
     3241 ttatgtaagc agacagtttt attgttcatg accaaaatcc cttaacgtga gttttcgttc
     3301 cactgagcgt cagaccccgt agaaaagatc aaaggatctt cttgagatcc tttttttctg
     3361 cgcgtaatct gctgcttgca aacaaaaaaa ccaccgctac cagcggtggt ttgtttgccg
     3421 gatcaagagc taccaactct ttttccgaag gtaactggct tcagcagagc gcagatacca
     3481 aatactgtcc ttctagtgta gccgtagtta ggccaccact tcaagaactc tgtagcaccg
     3541 cctacatacc tcgctctgct aatcctgtta ccagtggctg ctgccagtgg cgataagtcg
     3601 tgtcttaccg ggttggactc aagacgatag ttaccggata aggcgcagcg gtcgggctga
     3661 acggggggtt cgtgcacaca gcccagcttg gagcgaacga cctacaccga actgagatac
     3721 ctacagcgtg agctatgaga aagcgccacg cttcccgaag ggagaaaggc ggacaggtat
     3781 ccggtaagcg gcagggtcgg aacaggagag cgcacgaggg agcttccagg gggaaacgcc
     3841 tggtatcttt atagtcctgt cgggtttcgc cacctctgac ttgagcgtcg atttttgtga
     3901 tgctcgtcag gggggcggag cctatggaaa aacgccagca acgcggcctt tttacggttc
     3961 ctggcctttt gctggccttt tgctcacatg ttctttcctg cgttatcccc tgattctgtg
     4021 gataaccgta ttaccgcctt tgagtgagct gataccgctc gccgcagccg aacgaccgag
     4081 cgcagcgagt cagtgagcga ggaagcggaa gagcgcctga tgcggtattt tctccttacg
     4141 catctgtgcg gtatttcaca ccgcaatggt gcactctcag tacaatctgc tctgatgccg
     4201 catagttaag ccagtataca ctccgctatc gctacgtgac tgggtcatgg ctgcgccccg
     4261 acacccgcca acacccgctg acgcgccctg acgggcttgt ctgctcccgg catccgctta
     4321 cagacaagct gtgaccgtct ccgggagctg catgtgtcag aggttttcac cgtcatcacc
     4381 gaaacgcgcg aggcagctgc ggtaaagctc atcagcgtgg tcgtgaagcg attcacagat
     4441 gtctgcctgt tcatccgcgt ccagctcgtt gagtttctcc agaagcgtta atgtctggct
     4501 tctgataaag cgggccatgt taagggcggt tttttcctgt ttggtcactg atgcctccgt
     4561 gtaaggggga tttctgttca tgggggtaat gataccgatg aaacgagaga ggatgctcac
     4621 gatacgggtt actgatgatg aacatgcccg gttactggaa cgttgtgagg gtaaacaact
     4681 ggcggtatgg atgcggcggg accagagaaa aatcactcag ggtcaatgcc agcgcttcgt
     4741 taatacagat gtaggtgttc cacagggtag ccagcagcat cctgcgatgc agatccggaa
     4801 cataatggtg cagggcgctg acttccgcgt ttccagactt tacgaaacac ggaaaccgaa
     4861 gaccattcat gttgttgctc aggtcgcaga cgttttgcag cagcagtcgc ttcacgttcg
     4921 ctcgcgtatc ggtgattcat tctgctaacc agtaaggcaa ccccgccagc ctagccgggt
     4981 cctcaacgac aggagcacga tcatgcgcac ccgtggggcc gccatgccgg cgataatggc
     5041 ctgcttctcg ccgaaacgtt tggtggcggg accagtgacg aaggcttgag cgagggcgtg
     5101 caagattccg aataccgcaa gcgacaggcc gatcatcgtc gcgctccagc gaaagcggtc
     5161 ctcgccgaaa atgacccaga gcgctgccgg cacctgtcct acgagttgca tgataaagaa
     5221 gacagtcata agtgcggcga cgatagtcat gccccgcgcc caccggaagg agctgactgg
     5281 gttgaaggct ctcaagggca tcggtcgaga tcccggtgcc taatgagtga gctaacttac
     5341 attaattgcg ttgcgctcac tgcccgcttt ccagtcggga aacctgtcgt gccagctgca
     5401 ttaatgaatc ggccaacgcg cggggagagg cggtttgcgt attgggcgcc agggtggttt
     5461 ttcttttcac cagtgagacg ggcaacagct gattgccctt caccgcctgg ccctgagaga
     5521 gttgcagcaa gcggtccacg ctggtttgcc ccagcaggcg aaaatcctgt ttgatggtgg
     5581 ttaacggcgg gatataacat gagctgtctt cggtatcgtc gtatcccact accgagatat
     5641 ccgcaccaac gcgcagcccg gactcggtaa tggcgcgcat tgcgcccagc gccatctgat
     5701 cgttggcaac cagcatcgca gtgggaacga tgccctcatt cagcatttgc atggtttgtt
     5761 gaaaaccgga catggcactc cagtcgcctt cccgttccgc tatcggctga atttgattgc
     5821 gagtgagata tttatgccag ccagccagac gcagacgcgc cgagacagaa cttaatgggc
     5881 ccgctaacag cgcgatttgc tggtgaccca atgcgaccag atgctccacg cccagtcgcg
     5941 taccgtcttc atgggagaaa ataatactgt tgatgggtgt ctggtcagag acatcaagaa
     6001 ataacgccgg aacattagtg caggcagctt ccacagcaat ggcatcctgg tcatccagcg
     6061 gatagttaat gatcagccca ctgacgcgtt gcgcgagaag attgtgcacc gccgctttac
     6121 aggcttcgac gccgcttcgt tctaccatcg acaccaccac gctggcaccc agttgatcgg
     6181 cgcgagattt aatcgccgcg acaatttgcg acggcgcgtg cagggccaga ctggaggtgg
     6241 caacgccaat cagcaacgac tgtttgcccg ccagttgttg tgccacgcgg ttgggaatgt
     6301 aattcagctc cgccatcgcc gcttccactt tttcccgcgt tttcgcagaa acgtggctgg
     6361 cctggttcac cacgcgggaa acggtctgat aagagacacc ggcatactct gcgacatcgt
     6421 ataacgttac tggtttcaca ttcaccaccc tgaattgact ctcttccggg cgctatcatg
     6481 ccataccgcg aaaggttttg cgccattcga tggtgtccgg gatctcgacg ctctccctta
     6541 tgcgactcct gcattaggaa gcagcccagt agtaggttga ggccgttgag caccgccgcc
     6601 gcaaggaatg gtgcatgcaa ggagatggcg cccaacagtc ccccggccac ggggcctgcc
     6661 accataccca cgccgaaaca agcgctcatg agcccgaagt ggcgagcccg atcttcccca
     6721 tcggtgatgt cggcgatata ggcgccagca accgcacctg tggcgccggt gatgccggcc
     6781 acgatgcgtc cggcgtagag gatcgagatc tcgatcccgc gaaat
//
