# Supplementary material for: Continuous evolution of a halogenase enzyme with improved solubility and activity for sustainable bioproduction
Source: Nat Commun. 2026 Mar 24;17:4357. doi: 10.1038/s41467-026-70981-4 (PMC13171985; doi:10.1038/s41467-026-70981-4)
Supplement: Supplementary file 4 — Supplementary Data 1 [file 41467_2026_70981_MOESM4_ESM.zip › Supplementary Data 1 - Plasmid Maps/pAP63.gb]

LOCUS       pAP63-chPheRS-4_pBR322_ 5493 bp ds-DNA     circular     09-AUG-2025
DEFINITION  Genetic Incorporation of DOPA.
SOURCE      synthetic DNA construct
  ORGANISM  synthetic DNA construct
COMMENT     Imported using the Genbank importer. File name:
            addgene-plasmid-182257-sequence-360566.gbk
FEATURES             Location/Qualifiers
     misc_feature    11..45
                     /label="J23106"
     misc_feature    59..130
                     /label="ChPheT_3C11"
     misc_feature    137..166
                     /label="Terminator (part)"
     CDS             complement(455..1246)
                     /label="SpecR"
                     /note="confers resistance to spectinomycin and streptomycin"
                     /gene="aadA"
                     /product="aminoglycoside adenylyltransferase (Murphy, 1985)"
                     /translation="MREAVIAEVSTQLSEVVGVIERHLEPTLLAVHLYGSAVDGGLKPHSDIDLLVTVTVRLDETTRRALINDLLETSASPGESEILRAVEVTIVVHDDIIPWRYPAKRELQFGEWQRNDILAGIFEPATIDIDLAILLTKAREHSVALVGPAAEELFDPVPEQDLFEALNETLTLWNSPPDWAGDERNVVLTLSRIWYSAVTGKIAPKDVAADWAMERLPAQYQPVILEARQAYLGQEEDRLASRADQLEEFVHYVKGEITKVVGK*"
     promoter        complement(1247..1338)
                     /label="AmpR promoter"
                     /gene="bla"
     misc_feature    complement(1386..2180)
                     /label="pBR322_Ori_fragment"
     rep_origin      complement(1484..2072)
                     /label="ori"
                     /note="high-copy-number ColE1/pMB1/pBR322/pUC origin of replication"
                     /direction="RIGHT"
     primer_bind     complement(1564..1583)
                     /label="pBR322ori-F"
                     /note="pBR322 origin, forward primer"
     CDS             complement(2273..3355)
                     /label="lacI"
                     /note="The lac repressor binds to the lac operator to inhibit transcription in E. coli. This inhibition can be relieved by adding lactose or isopropyl-beta-D-thiogalactopyranoside (IPTG)."
                     /gene="lacI"
                     /product="lac repressor"
                     /translation="VKPVTLYDVAEYAGVSYQTVSRVVNQASHVSAKTREKVEAAMAELNYIPNRVAQQLAGKQSLLIGVATSSLALHAPSQIVAAIKSRADQLGASVVVSMVERSGVEACKAAVHNLLAQRVSGLIINYPLDDQDAIAVEAACTNVPALFLDVSDQTPINSIIFSHEDGTRLGVEHLVALGHQQIALLAGPLSSVSARLRLAGWHKYLTRNQIQPIAEREGDWSAMSGFQQTMQMLNEGIVPTAMLVANDQMALGAMRAITESGLRVGADISVVGYDDTEDSSCYIPPLTTIKQDFRLLGQTSVDRLLQLSQGQAVKGNQLLPVSLVKRKTTLAPNTQTASPRALADSLMQLARQVSRLESGQ*"
     primer_bind     3317..3336
                     /label="LacI-R"
                     /note="LacI, reverse primer"
     promoter        complement(3356..3433)
                     /label="lacI promoter"
                     /gene="lacI"
     promoter        3481..3509
                     /label="tac promoter"
                     /note="strong E. coli promoter; hybrid between the trp and lac UV5 promoters"
     misc_feature    3512..3535
                     /label="LacOperator"
     misc_feature    3557..294
                     /label="ChPheRS4_Gblock"
     CDS             3557..5224
                     /label="ChPheRS-4"
                     /translation="MDKKPLDVLISATGLWMSRTGTLHKIKHYEISRSKIYIEMACGDHLVVNNSRSCRPARAFRYHKYRKTCKRCRVSDEDINNFLTRSTEGKTSVKVKVVSEPKVKKAMPKSVSRAPKPLENPVSAKASTDTSRSVPSPAKSTPNSPVPTSASAPALTKSQTDRLEVLLNPKDEISLNSGKPFRELESELLSRRKKDLQQIYAEEREGGGSGGGSGGGSGGGSGGGSQAWGSRPPAAECATQRAPGSVVELLGKSYPQDDHSNLTRKVLTRVGRNLHNQQHHPLWLIKERVKEHFYKQYVGRFGTPLFSVYDNLSPVVTTWQNFDSLLIPADHPSRKKGDNYYLNRTHMLRAHTSAHQWDLLHAGLDAFLVVGDVYRRDQIDSQHYPIFHQLEAVRLFSKHELFAGIKDGESLQLFEQSSRSAHKQETHTMEAVKLVEFDLKQTLTRLMAHLFGDELEIRWVDCYVPFGHPSFEMEINFHGEWLEVLGCGVMEQQLVNSAGAQDRIGWGFGLGLERLAMILYDIPDIRLFWCEDERFLKQFCVSNINQKVKFQPLSK*"
     CDS             3557..5224
                     /label="chRS-4"
                     /translation="MDKKPLDVLISATGLWMSRTGTLHKIKHYEISRSKIYIEMACGDHLVVNNSRSCRPARAFRYHKYRKTCKRCRVSDEDINNFLTRSTEGKTSVKVKVVSEPKVKKAMPKSVSRAPKPLENPVSAKASTDTSRSVPSPAKSTPNSPVPTSASAPALTKSQTDRLEVLLNPKDEISLNSGKPFRELESELLSRRKKDLQQIYAEEREGGGSGGGSGGGSGGGSGGGSQAWGSRPPAAECATQRAPGSVVELLGKSYPQDDHSNLTRKVLTRVGRNLHNQQHHPLWLIKERVKEHFYKQYVGRFGTPLFSVYDNLSPVVTTWQNFDSLLIPADHPSRKKGDNYYLNRTHMLRAHTSAHQWDLLHAGLDAFLVVGDVYRRDQIDSQHYPIFHQLEAVRLFSKHELFAGIKDGESLQLFEQSSRSAHKQETHTMEAVKLVEFDLKQTLTRLMAHLFGDELEIRWVDCYVPFGHPSFEMEINFHGEWLEVLGCGVMEQQLVNSAGAQDRIGWGFGLGLERLAMILYDIPDIRLFWCEDERFLKQFCVSNINQKVKFQPLSK*"
ORIGIN
        1 GTGTAATACT TTTACGGCTA GCTCAGTCCT AGGTATAGTG CTAGCTGTAA CGCTGAATGT
       61 GAGAGTGATC ATGTAGATCG AACGGACTCT AAATCCGTTC AGCCGGGTTA GATTCCCGGC
      121 TCTCACACCA CTGCAGATCC TTAGCGAAAG CTAAGGATTT TTTTTAAGCT TGGCACGTCG
      181 TGACTGGGAA AACCCTGGCG TTACCCAACT TAATCGCCTT GCAGCACATC CCCCTTTCGC
      241 CAGACGCTCT CCCTTATGCG ACTCCTGCAT TAGGAAGCAG CCCAGTAGTA GGTTcagtcc
      301 cccggccacg gggcctgcca ccatacccac gccgaaacaa gcgcgtaaac cagcaataga
      361 cataagcggc tatttaacga ccctgccctg aaccgacgac cgggtcatcg tggccggatc
      421 ttgcggcccc tcggcttgaa cgaattgtta gacattattt gccgactacc ttggtgatct
      481 cgcctttcac gtagtggaca aattcttcca actgatctgc gcgcgaggcc aagcgatctt
      541 cttcttgtcc aagataagcc tgtctagctt caagtatgac gggctgatac tgggccggca
      601 ggcgctccat tgcccagtcg gcagcgacat ccttcggcgc gattttgccg gttactgcgc
      661 tgtaccaaat gcgggacaac gtaagcacta catttcgctc atcgccagcc cagtcgggcg
      721 gcgagttcca tagcgttaag gtttcattta gcgcctcaaa tagatcctgt tcaggaaccg
      781 gatcaaagag ttcctccgcc gctggaccta ccaaggcaac gctatgttct cttgcttttg
      841 tcagcaagat agccagatca atgtcgatcg tggctggctc gaagatacct gcaagaatgt
      901 cattgcgctg ccattctcca aattgcagtt cgcgcttagc tggataacgc cacggaatga
      961 tgtcgtcgtg cacaacaatg gtgacttcta cagcgcggag aatctcgctc tctccagggg
     1021 aagccgaagt ttccaaaagg tcgttgatca aagctcgccg cgttgtttca tcaagcctta
     1081 cggtcaccgt aaccagcaaa tcaatatcac tgtgtggctt caggccgcca tccactgcgg
     1141 agccgtacaa atgtacggcc agcaacgtcg gttcgagatg gcgctcgatg acgccaacta
     1201 cctctgatag ttgagtcgat acttcggcga tcaccgcttc cctcatactc ttcctttttc
     1261 aatattattg aagcatttat cagggttatt gtctcatgag cggatacata tttgaatgta
     1321 tttagaaaaa taaacaaata gctagctcac tcggtcgcta cgctccgggc gtgagactgc
     1381 ggcggcggtt atccacagaa tcaggggata acgcaggaaa gaacatgtga gcaaaaggcc
     1441 agcaaaaggc caggaaccgt aaaaaggccg cgttgctggc gtttttccat aggctccgcc
     1501 cccctgacga gcatcacaaa aatcgacgct caagtcagag gtggcgaaac ccgacaggac
     1561 tataaagata ccaggcgttt ccccctggaa gctccctcgt gcgctctcct gttccgaccc
     1621 tgccgcttac cggatacctg tccgcctttc tcccttcggg aagcgtggcg ctttctcata
     1681 gctcacgctg taggtatctc agttcggtgt aggtcgttcg ctccaagctg ggctgtgtgc
     1741 acgaaccccc cgttcagccc gaccgctgcg ccttatccgg taactatcgt cttgagtcca
     1801 acccggtaag acacgactta tcgccactgg cagcagccac tggtaacagg attagcagag
     1861 cgaggtatgt aggcggtgct acagagttct tgaagtggtg gcctaactac ggctacacta
     1921 gaaggacagt atttggtatc tgcgctctgc tgaagccagt taccttcgga aaaagagttg
     1981 gtagctcttg atccggcaaa caaaccaccg ctggtagcgg tggttttttt gtttgcaagc
     2041 agcagattac gcgcagaaaa aaaggatctc aagaagatcc tttgatcttt tctacggggt
     2101 ctgacgctca gtggaacgaa aactcacgtt aagggatttt ggtcatgaga ttatcaaaaa
     2161 ggatcttcac ctagatcctt catcggtcga gatcccggtg cctagataac tttacgggca
     2221 tgccacacgg aatataccta aagtgagcta acttacatta attgcgttgc gctcactgcc
     2281 cgctttccag tcgggaaacc tgtcgtgcca gctgcattaa tgaatcggcc aacgcgcggg
     2341 gagaggcggt ttgcgtattg ggcgccaggg tggtttttct tttcaccagt gagacgggca
     2401 acagctgatt gcccttcacc gcctggccct gagagagttg cagcaagcgg tccacgctgg
     2461 tttgccccag caggcgaaaa tcctgtttga tggtggttaa cggcgggata taacatgagc
     2521 tgtcttcggt atcgtcgtat cccactaccg agatgtccgc accaacgcgc agcccggact
     2581 cggtaatggc gcgcattgcg cccagcgcca tctgatcgtt ggcaaccagc atcgcagtgg
     2641 gaacgatgcc ctcattcagc atttgcatgg tttgttgaaa accggacatg gcactccagt
     2701 cgccttcccg ttccgctatc ggctgaattt gattgcgagt gagatattta tgccagccag
     2761 ccagacgcag acgcgccgag acagaactta atgggcccgc taacagcgcg atttgctggt
     2821 gacccaatgc gaccagatgc tccacgccca gtcgcgtacc gtcttcatgg gagaaaataa
     2881 tactgttgat gggtgtctgg tcagagacat caagaaataa cgccggaaca ttagtgcagg
     2941 cagcttccac agcaatggca tcctggtcat ccagcggata gttaatgatc agcccactga
     3001 cgcgttgcgc gagaagattg tgcaccgccg ctttacaggc ttcgacgccg cttcgttcta
     3061 ccatcgacac caccacgctg gcacccagtt gatcggcgcg agatttaatc gccgcgacaa
     3121 tttgcgacgg cgcgtgcagg gccagactgg aggtggcaac gccaatcagc aacgactgtt
     3181 tgcccgccag ttgttgtgcc acgcggttgg gaatgtaatt cagctccgcc atcgccgctt
     3241 ccactttttc ccgcgttttc gcagaaacgt ggctggcctg gttcaccacg cgggaaacgg
     3301 tctgataaga gacaccggca tactctgcga catcgtataa cgttactggt ttcacattca
     3361 ccaccctgaa ttgactctct tccgggcgct atcatgccat accgcgaaag gttttgcgcc
     3421 attcgatggt gtccgggatc tcgacgctct cccttatgcg actcctgcat tagggagctg
     3481 ttgacaatta atcatcggct cgtataatgt gtggaattgt gagcggataa caatttcaca
     3541 aaggaggtgc ggccgcATGG ACAAGAAACC CTTGGACGTC CTTATTTCAG CAACAGGCCT
     3601 TTGGATGTCA CGGACAGGTA CACTTCATAA AATAAAACAT TACGAAATCA GCCGCTCCAA
     3661 GATATATATT GAGATGGCCT GCGGCGATCA CCTTGTGGTA AATAATTCGA GAAGTTGCCG
     3721 ACCGGCGCGA GCTTTTAGAT ACCACAAGTA TCGGAAGACA TGTAAGCGCT GCCGCGTCAG
     3781 TGATGAGGAC ATAAATAATT TTCTTACACG GAGTACTGAG GGGAAGACAA GCGTGAAGGT
     3841 GAAGGTGGTA AGTGAACCTA AGGTCAAGAA GGCTATGCCC AAGAGTGTAA GCCGAGCACC
     3901 TAAGCCCCTT GAGAACCCCG TATCGGCCAA GGCCTCAACT GATACGAGTC GGTCCGTACC
     3961 TAGTCCTGCC AAGTCCACTC CCAATTCGCC CGTCCCCACG AGTGCCAGTG CTCCGGCACT
     4021 TACAAAGTCT CAAACCGATC GATTAGAAGT ATTGTTGAAT CCGAAAGACG AGATTAGTTT
     4081 GAATTCAGGG AAACCATTTC GAGAATTAGA GTCTGAACTC TTAAGTCGCC GCAAGAAAGA
     4141 CTTACAGCAA ATTTATGCAG AAGAGCGGGA AGGCGGTGGT TCGGGAGGAG GGAGTGGCGG
     4201 TGGGAGCGGT GGTGGTTCAG GCGGTGGCTC TCAAGCGTGG GGTTCACGTC CACCGGCTGC
     4261 GGAATGCGCA ACACAACGTG CCCCAGGTTC TGTCGTTGAA CTTTTGGGTA AGAGCTATCC
     4321 CCAAGATGAT CATTCTAATC TGACACGTAA AGTTCTGACA CGGGTCGGTC GTAATCTCCA
     4381 TAATCAACAA CACCATCCCC TTTGGTTAAT TAAAGAACGA GTTAAAGAAC ACTTTTATAA
     4441 ACAATACGTT GGTAGATTCG GCACGCCTCT GTTTTCAGTT TATGATAACC TGTCACCTGT
     4501 TGTTACAACT TGGCAAAATT TCGATTCCTT ACTGATTCCT GCCGACCATC CTTCTCGTAA
     4561 GAAGGGTGAT AATTACTATC TCAACCGTAC CCATATGTTA CGCGCACATA CCAGTGCTCA
     4621 TCAATGGGAT CTTTTACATG CCGGTTTAGA CGCATTTCTT GTCGTCGGAG ACGTTTATAG
     4681 AAGAGATCAA ATAGATAGTC AACATTATCC CATCTTTCAT CAACTCGAAG CAGTCCGCCT
     4741 GTTTAGCAAA CACGAACTGT TCGCAGGAAT TAAAGACGGT GAGTCTTTAC AACTTTTCGA
     4801 GCAGTCTTCC CGGTCCGCAC ACAAGCAGGA AACTCATACA ATGGAAGCAG TTAAACTGGT
     4861 GGAATTCGAC CTGAAACAGA CACTGACTCG TCTGATGGCG CACCTGTTCG GCGACGAACT
     4921 TGAAATTCGT TGGGTCGATT GTTATGTCCC CTTCGGGCAC CCCAGTTTCG AAATGGAAAT
     4981 TAATTTCCAC GGCGAGTGGT TGGAAGTGTT AGGGTGTGGA GTCATGGAGC AGCAGTTGGT
     5041 GAACAGCGCG GGCGCGCAGG ATCGGATTGG TTGGGGTTTC GGACTGGGTT TGGAGAGACT
     5101 TGCAATGATT CTGTATGATA TTCCGGACAT TCGGCTTTTC TGGTGCGAAG ATGAACGTTT
     5161 TCTGAAACAA TTTTGCGTTT CTAATATCAA CCAGAAAGTA AAATTCCAAC CGTTAAGTAA
     5221 GTGACGGCCG CGTTTAAACG GTCTCCAGCT TGGCTGTTTT GGCGGATGAA GTCATAAGTG
     5281 CGGCGACGAT AGTCATGCCC CGCGCCCACC GGAAGGAGCT ACCGGCAGCG GTGCGGACTG
     5341 TTGTAACTCA GAATAAGAAA TGAGGCCGCT CATGGCGTTC TGTTGCCCGT CTCACTGGTG
     5401 AAAAGAAAAA CAACCCTGGC GCCGCTTCTT TGAGCGAACG ATCAAAAATA AGTGGCGCCC
     5461 CATCAAAAAA ATATTCTCAA CATAAAAAAC TTT
//
