# Supplementary material for: Continuous evolution of a halogenase enzyme with improved solubility and activity for sustainable bioproduction
Source: Nat Commun. 2026 Mar 24;17:4357. doi: 10.1038/s41467-026-70981-4 (PMC13171985; doi:10.1038/s41467-026-70981-4)
Supplement: Supplementary file 4 — Supplementary Data 1 [file 41467_2026_70981_MOESM4_ESM.zip › Supplementary Data 1 - Plasmid Maps/pAP58.gb]

LOCUS       pAP58-chPheRS-4_pBR322  5495 bp ds-DNA     circular     09-AUG-2025
DEFINITION  Genetic Incorporation of DOPA.
SOURCE      synthetic DNA construct
  ORGANISM  synthetic DNA construct
COMMENT     Imported using the Genbank importer. File name:
            addgene-plasmid-182257-sequence-360566.gbk
FEATURES             Location/Qualifiers
     primer_bind     524..543
                     /label="LacI-R"
                     /note="LacI, reverse primer"
     promoter        complement(563..640)
                     /label="lacI promoter"
                     /gene="lacI"
     promoter        688..716
                     /label="tac promoter"
                     /note="strong E. coli promoter; hybrid between the trp and lac UV5 promoters"
     misc_feature    719..742
                     /label="LacOperator"
     CDS             764..2431
                     /label="chRS-4"
                     /translation="MDKKPLDVLISATGLWMSRTGTLHKIKHYEISRSKIYIEMACGDHLVVNNSRSCRPARAFRYHKYRKTCKRCRVSDEDINNFLTRSTEGKTSVKVKVVSEPKVKKAMPKSVSRAPKPLENPVSAKASTDTSRSVPSPAKSTPNSPVPTSASAPALTKSQTDRLEVLLNPKDEISLNSGKPFRELESELLSRRKKDLQQIYAEEREGGGSGGGSGGGSGGGSGGGSQAWGSRPPAAECATQRAPGSVVELLGKSYPQDDHSNLTRKVLTRVGRNLHNQQHHPLWLIKERVKEHFYKQYVGRFGTPLFSVYDNLSPVVTTWQNFDSLLIPADHPSRKKGDNYYLNRTHMLRAHTSAHQWDLLHAGLDAFLVVGDVYRRDQIDSQHYPIFHQLEAVRLFSKHELFAGIKDGESLQLFEQSSRSAHKQETHTMEAVKLVEFDLKQTLTRLMAHLFGDELEIRWVDCYVPFGHPSFEMEINFHGEWLEVLGCGVMEQQLVNSAGAQDRIGWGFGLGLERLAMILYDIPDIRLFWCEDERFLKQFCVSNINQKVKFQPLSK*"
     CDS             764..2431
                     /label="ChPheRS-4"
                     /translation="MDKKPLDVLISATGLWMSRTGTLHKIKHYEISRSKIYIEMACGDHLVVNNSRSCRPARAFRYHKYRKTCKRCRVSDEDINNFLTRSTEGKTSVKVKVVSEPKVKKAMPKSVSRAPKPLENPVSAKASTDTSRSVPSPAKSTPNSPVPTSASAPALTKSQTDRLEVLLNPKDEISLNSGKPFRELESELLSRRKKDLQQIYAEEREGGGSGGGSGGGSGGGSGGGSQAWGSRPPAAECATQRAPGSVVELLGKSYPQDDHSNLTRKVLTRVGRNLHNQQHHPLWLIKERVKEHFYKQYVGRFGTPLFSVYDNLSPVVTTWQNFDSLLIPADHPSRKKGDNYYLNRTHMLRAHTSAHQWDLLHAGLDAFLVVGDVYRRDQIDSQHYPIFHQLEAVRLFSKHELFAGIKDGESLQLFEQSSRSAHKQETHTMEAVKLVEFDLKQTLTRLMAHLFGDELEIRWVDCYVPFGHPSFEMEINFHGEWLEVLGCGVMEQQLVNSAGAQDRIGWGFGLGLERLAMILYDIPDIRLFWCEDERFLKQFCVSNINQKVKFQPLSK*"
     misc_feature    764..2996
                     /label="ChPheRS4_Gblock"
     misc_feature    2711..2745
                     /label="J23106"
     misc_feature    2759..2832
                     /label="tRNA"
     misc_feature    2839..2868
                     /label="Terminator (part)"
     CDS             complement(3157..3948)
                     /label="SpecR"
                     /note="confers resistance to spectinomycin and streptomycin"
                     /gene="aadA"
                     /product="aminoglycoside adenylyltransferase (Murphy, 1985)"
                     /translation="MREAVIAEVSTQLSEVVGVIERHLEPTLLAVHLYGSAVDGGLKPHSDIDLLVTVTVRLDETTRRALINDLLETSASPGESEILRAVEVTIVVHDDIIPWRYPAKRELQFGEWQRNDILAGIFEPATIDIDLAILLTKAREHSVALVGPAAEELFDPVPEQDLFEALNETLTLWNSPPDWAGDERNVVLTLSRIWYSAVTGKIAPKDVAADWAMERLPAQYQPVILEARQAYLGQEEDRLASRADQLEEFVHYVKGEITKVVGK*"
     promoter        complement(3949..4040)
                     /label="AmpR promoter"
                     /gene="bla"
     misc_feature    complement(4088..4882)
                     /label="pBR322_Ori_fragment"
     rep_origin      complement(4186..4774)
                     /label="ori"
                     /note="high-copy-number ColE1/pMB1/pBR322/pUC origin of replication"
                     /direction="RIGHT"
     primer_bind     complement(4266..4285)
                     /label="pBR322ori-F"
                     /note="pBR322 origin, forward primer"
     CDS             complement(4975..562)
                     /label="lacI"
                     /note="The lac repressor binds to the lac operator to inhibit transcription in E. coli. This inhibition can be relieved by adding lactose or isopropyl-beta-D-thiogalactopyranoside (IPTG)."
                     /gene="lacI"
                     /product="lac repressor"
                     /translation="VKPVTLYDVAEYAGVSYQTVSRVVNQASHVSAKTREKVEAAMAELNYIPNRVAQQLAGKQSLLIGVATSSLALHAPSQIVAAIKSRADQLGASVVVSMVERSGVEACKAAVHNLLAQRVSGLIINYPLDDQDAIAVEAACTNVPALFLDVSDQTPINSIIFSHEDGTRLGVEHLVALGHQQIALLAGPLSSVSARLRLAGWHKYLTRNQIQPIAEREGDWSAMSGFQQTMQMLNEGIVPTAMLVANDQMALGAMRAITESGLRVGADISVVGYDDTEDSSCYIPPLTTIKQDFRLLGQTSVDRLLQLSQGQAVKGNQLLPVSLVKRKTTLAPNTQTASPRALADSLMQLARQVSRLESGQ*"
ORIGIN
        1 ggcccgctaa cagcgcgatt tgctggtgac ccaatgcgac cagatgctcc acgcccagtc
       61 gcgtaccgtc ttcatgggag aaaataatac tgttgatggg tgtctggtca gagacatcaa
      121 gaaataacgc cggaacatta gtgcaggcag cttccacagc aatggcatcc tggtcatcca
      181 gcggatagtt aatgatcagc ccactgacgc gttgcgcgag aagattgtgc accgccgctt
      241 tacaggcttc gacgccgctt cgttctacca tcgacaccac cacgctggca cccagttgat
      301 cggcgcgaga tttaatcgcc gcgacaattt gcgacggcgc gtgcagggcc agactggagg
      361 tggcaacgcc aatcagcaac gactgtttgc ccgccagttg ttgtgccacg cggttgggaa
      421 tgtaattcag ctccgccatc gccgcttcca ctttttcccg cgttttcgca gaaacgtggc
      481 tggcctggtt caccacgcgg gaaacggtct gataagagac accggcatac tctgcgacat
      541 cgtataacgt tactggtttc acattcacca ccctgaattg actctcttcc gggcgctatc
      601 atgccatacc gcgaaaggtt ttgcgccatt cgatggtgtc cgggatctcg acgctctccc
      661 ttatgcgact cctgcattag ggagctgttg acaattaatc atcggctcgt ataatgtgtg
      721 gaattgtgag cggataacaa tttcacaaag gaggtgcggc cgcATGGACA AGAAACCCTT
      781 GGACGTCCTT ATTTCAGCAA CAGGCCTTTG GATGTCACGG ACAGGTACAC TTCATAAAAT
      841 AAAACATTAC GAAATCAGCC GCTCCAAGAT ATATATTGAG ATGGCCTGCG GCGATCACCT
      901 TGTGGTAAAT AATTCGAGAA GTTGCCGACC GGCGCGAGCT TTTAGATACC ACAAGTATCG
      961 GAAGACATGT AAGCGCTGCC GCGTCAGTGA TGAGGACATA AATAATTTTC TTACACGGAG
     1021 TACTGAGGGG AAGACAAGCG TGAAGGTGAA GGTGGTAAGT GAACCTAAGG TCAAGAAGGC
     1081 TATGCCCAAG AGTGTAAGCC GAGCACCTAA GCCCCTTGAG AACCCCGTAT CGGCCAAGGC
     1141 CTCAACTGAT ACGAGTCGGT CCGTACCTAG TCCTGCCAAG TCCACTCCCA ATTCGCCCGT
     1201 CCCCACGAGT GCCAGTGCTC CGGCACTTAC AAAGTCTCAA ACCGATCGAT TAGAAGTATT
     1261 GTTGAATCCG AAAGACGAGA TTAGTTTGAA TTCAGGGAAA CCATTTCGAG AATTAGAGTC
     1321 TGAACTCTTA AGTCGCCGCA AGAAAGACTT ACAGCAAATT TATGCAGAAG AGCGGGAAGG
     1381 CGGTGGTTCG GGAGGAGGGA GTGGCGGTGG GAGCGGTGGT GGTTCAGGCG GTGGCTCTCA
     1441 AGCGTGGGGT TCACGTCCAC CGGCTGCGGA ATGCGCAACA CAACGTGCCC CAGGTTCTGT
     1501 CGTTGAACTT TTGGGTAAGA GCTATCCCCA AGATGATCAT TCTAATCTGA CACGTAAAGT
     1561 TCTGACACGG GTCGGTCGTA ATCTCCATAA TCAACAACAC CATCCCCTTT GGTTAATTAA
     1621 AGAACGAGTT AAAGAACACT TTTATAAACA ATACGTTGGT AGATTCGGCA CGCCTCTGTT
     1681 TTCAGTTTAT GATAACCTGT CACCTGTTGT TACAACTTGG CAAAATTTCG ATTCCTTACT
     1741 GATTCCTGCC GACCATCCTT CTCGTAAGAA GGGTGATAAT TACTATCTCA ACCGTACCCA
     1801 TATGTTACGC GCACATACCA GTGCTCATCA ATGGGATCTT TTACATGCCG GTTTAGACGC
     1861 ATTTCTTGTC GTCGGAGACG TTTATAGAAG AGATCAAATA GATAGTCAAC ATTATCCCAT
     1921 CTTTCATCAA CTCGAAGCAG TCCGCCTGTT TAGCAAACAC GAACTGTTCG CAGGAATTAA
     1981 AGACGGTGAG TCTTTACAAC TTTTCGAGCA GTCTTCCCGG TCCGCACACA AGCAGGAAAC
     2041 TCATACAATG GAAGCAGTTA AACTGGTGGA ATTCGACCTG AAACAGACAC TGACTCGTCT
     2101 GATGGCGCAC CTGTTCGGCG ACGAACTTGA AATTCGTTGG GTCGATTGTT ATGTCCCCTT
     2161 CGGGCACCCC AGTTTCGAAA TGGAAATTAA TTTCCACGGC GAGTGGTTGG AAGTGTTAGG
     2221 GTGTGGAGTC ATGGAGCAGC AGTTGGTGAA CAGCGCGGGC GCGCAGGATC GGATTGGTTG
     2281 GGGTTTCGGA CTGGGTTTGG AGAGACTTGC AATGATTCTG TATGATATTC CGGACATTCG
     2341 GCTTTTCTGG TGCGAAGATG AACGTTTTCT GAAACAATTT TGCGTTTCTA ATATCAACCA
     2401 GAAAGTAAAA TTCCAACCGT TAAGTAAGTG ACGGCCGCGT TTAAACGGTC TCCAGCTTGG
     2461 CTGTTTTGGC GGATGAAGTC ATAAGTGCGG CGACGATAGT CATGCCCCGC GCCCACCGGA
     2521 AGGAGCTACC GGCAGCGGTG CGGACTGTTG TAACTCAGAA TAAGAAATGA GGCCGCTCAT
     2581 GGCGTTCTGT TGCCCGTCTC ACTGGTGAAA AGAAAAACAA CCCTGGCGCC GCTTCTTTGA
     2641 GCGAACGATC AAAAATAAGT GGCGCCCCAT CAAAAAAATA TTCTCAACAT AAAAAACTTT
     2701 GTGTAATACT TTTACGGCTA GCTCAGTCCT AGGTATAGTG CTAGCTGTAA CGCTGAATTC
     2761 GCCGAGATGA TCATGTAGAT CGAACGGACT CTAAATCCGT TCAGCCGGGT TAGATTCCCG
     2821 GTTTCGGCAC CACTGCAGAT CCTTAGCGAA AGCTAAGGAT TTTTTTTAAG CTTGGCACGT
     2881 CGTGACTGGG AAAACCCTGG CGTTACCCAA CTTAATCGCC TTGCAGCACA TCCCCCTTTC
     2941 GCCAGACGCT CTCCCTTATG CGACTCCTGC ATTAGGAAGC AGCCCAGTAG TAGGTTcagt
     3001 cccccggcca cggggcctgc caccataccc acgccgaaac aagcgcgtaa accagcaata
     3061 gacataagcg gctatttaac gaccctgccc tgaaccgacg accgggtcat cgtggccgga
     3121 tcttgcggcc cctcggcttg aacgaattgt tagacattat ttgccgacta ccttggtgat
     3181 ctcgcctttc acgtagtgga caaattcttc caactgatct gcgcgcgagg ccaagcgatc
     3241 ttcttcttgt ccaagataag cctgtctagc ttcaagtatg acgggctgat actgggccgg
     3301 caggcgctcc attgcccagt cggcagcgac atccttcggc gcgattttgc cggttactgc
     3361 gctgtaccaa atgcgggaca acgtaagcac tacatttcgc tcatcgccag cccagtcggg
     3421 cggcgagttc catagcgtta aggtttcatt tagcgcctca aatagatcct gttcaggaac
     3481 cggatcaaag agttcctccg ccgctggacc taccaaggca acgctatgtt ctcttgcttt
     3541 tgtcagcaag atagccagat caatgtcgat cgtggctggc tcgaagatac ctgcaagaat
     3601 gtcattgcgc tgccattctc caaattgcag ttcgcgctta gctggataac gccacggaat
     3661 gatgtcgtcg tgcacaacaa tggtgacttc tacagcgcgg agaatctcgc tctctccagg
     3721 ggaagccgaa gtttccaaaa ggtcgttgat caaagctcgc cgcgttgttt catcaagcct
     3781 tacggtcacc gtaaccagca aatcaatatc actgtgtggc ttcaggccgc catccactgc
     3841 ggagccgtac aaatgtacgg ccagcaacgt cggttcgaga tggcgctcga tgacgccaac
     3901 tacctctgat agttgagtcg atacttcggc gatcaccgct tccctcatac tcttcctttt
     3961 tcaatattat tgaagcattt atcagggtta ttgtctcatg agcggataca tatttgaatg
     4021 tatttagaaa aataaacaaa tagctagctc actcggtcgc tacgctccgg gcgtgagact
     4081 gcggcggcgg ttatccacag aatcagggga taacgcagga aagaacatgt gagcaaaagg
     4141 ccagcaaaag gccaggaacc gtaaaaaggc cgcgttgctg gcgtttttcc ataggctccg
     4201 cccccctgac gagcatcaca aaaatcgacg ctcaagtcag aggtggcgaa acccgacagg
     4261 actataaaga taccaggcgt ttccccctgg aagctccctc gtgcgctctc ctgttccgac
     4321 cctgccgctt accggatacc tgtccgcctt tctcccttcg ggaagcgtgg cgctttctca
     4381 tagctcacgc tgtaggtatc tcagttcggt gtaggtcgtt cgctccaagc tgggctgtgt
     4441 gcacgaaccc cccgttcagc ccgaccgctg cgccttatcc ggtaactatc gtcttgagtc
     4501 caacccggta agacacgact tatcgccact ggcagcagcc actggtaaca ggattagcag
     4561 agcgaggtat gtaggcggtg ctacagagtt cttgaagtgg tggcctaact acggctacac
     4621 tagaaggaca gtatttggta tctgcgctct gctgaagcca gttaccttcg gaaaaagagt
     4681 tggtagctct tgatccggca aacaaaccac cgctggtagc ggtggttttt ttgtttgcaa
     4741 gcagcagatt acgcgcagaa aaaaaggatc tcaagaagat cctttgatct tttctacggg
     4801 gtctgacgct cagtggaacg aaaactcacg ttaagggatt ttggtcatga gattatcaaa
     4861 aaggatcttc acctagatcc ttcatcggtc gagatcccgg tgcctagata actttacggg
     4921 catgccacac ggaatatacc taaagtgagc taacttacat taattgcgtt gcgctcactg
     4981 cccgctttcc agtcgggaaa cctgtcgtgc cagctgcatt aatgaatcgg ccaacgcgcg
     5041 gggagaggcg gtttgcgtat tgggcgccag ggtggttttt cttttcacca gtgagacggg
     5101 caacagctga ttgcccttca ccgcctggcc ctgagagagt tgcagcaagc ggtccacgct
     5161 ggtttgcccc agcaggcgaa aatcctgttt gatggtggtt aacggcggga tataacatga
     5221 gctgtcttcg gtatcgtcgt atcccactac cgagatgtcc gcaccaacgc gcagcccgga
     5281 ctcggtaatg gcgcgcattg cgcccagcgc catctgatcg ttggcaacca gcatcgcagt
     5341 gggaacgatg ccctcattca gcatttgcat ggtttgttga aaaccggaca tggcactcca
     5401 gtcgccttcc cgttccgcta tcggctgaat ttgattgcga gtgagatatt tatgccagcc
     5461 agccagacgc agacgcgccg agacagaact taatg
//
