# Supplementary material for: Continuous evolution of a halogenase enzyme with improved solubility and activity for sustainable bioproduction
Source: Nat Commun. 2026 Mar 24;17:4357. doi: 10.1038/s41467-026-70981-4 (PMC13171985; doi:10.1038/s41467-026-70981-4)
Supplement: Supplementary file 4 — Supplementary Data 1 [file 41467_2026_70981_MOESM4_ESM.zip › Supplementary Data 1 - Plasmid Maps/pAP80.gb]

LOCUS       pAP80(oldpAP79B)_ChPheR 5493 bp ds-DNA     circular     09-AUG-2025
DEFINITION  Genetic Incorporation of DOPA.
SOURCE      synthetic DNA construct
  ORGANISM  synthetic DNA construct
COMMENT     Imported using the Genbank importer. File name:
            addgene-plasmid-182257-sequence-360566.gbk
FEATURES             Location/Qualifiers
     promoter        complement(617..708)
                     /label="AmpR promoter"
                     /gene="bla"
     misc_feature    complement(756..1550)
                     /label="pBR322_Ori_fragment"
     rep_origin      complement(854..1442)
                     /label="ori"
                     /note="high-copy-number ColE1/pMB1/pBR322/pUC origin of replication"
                     /direction="RIGHT"
     primer_bind     complement(934..953)
                     /label="pBR322ori-F"
                     /note="pBR322 origin, forward primer"
     CDS             complement(1643..2725)
                     /label="lacI"
                     /note="The lac repressor binds to the lac operator to inhibit transcription in E. coli. This inhibition can be relieved by adding lactose or isopropyl-beta-D-thiogalactopyranoside (IPTG)."
                     /gene="lacI"
                     /product="lac repressor"
                     /translation="VKPVTLYDVAEYAGVSYQTVSRVVNQASHVSAKTREKVEAAMAELNYIPNRVAQQLAGKQSLLIGVATSSLALHAPSQIVAAIKSRADQLGASVVVSMVERSGVEACKAAVHNLLAQRVSGLIINYPLDDQDAIAVEAACTNVPALFLDVSDQTPINSIIFSHEDGTRLGVEHLVALGHQQIALLAGPLSSVSARLRLAGWHKYLTRNQIQPIAEREGDWSAMSGFQQTMQMLNEGIVPTAMLVANDQMALGAMRAITESGLRVGADISVVGYDDTEDSSCYIPPLTTIKQDFRLLGQTSVDRLLQLSQGQAVKGNQLLPVSLVKRKTTLAPNTQTASPRALADSLMQLARQVSRLESGQ*"
     primer_bind     2687..2706
                     /label="LacI-R"
                     /note="LacI, reverse primer"
     promoter        complement(2726..2803)
                     /label="lacI promoter"
                     /gene="lacI"
     promoter        2851..2879
                     /label="tac promoter"
                     /note="strong E. coli promoter; hybrid between the trp and lac UV5 promoters"
     misc_feature    2882..2905
                     /label="LacOperator"
     misc_feature    2906..2925
                     /label="RBS"
     CDS             2927..4594
                     /label="ChPheRS-4"
                     /translation="MDKKPLDVLISATGLWMSRTGTLHKIKHYEISRSKIYIEMACGDHLVVNNSRSCRPARAFRYHKYRKTCKRCRVSDEDINNFLTRSTEGKTSVKVKVVSEPKVKKAMPKSVSRAPKPLENPVSAKASTDTSRSVPSPAKSTPNSPVPTSASAPALTKSQTDRLEVLLNPKDEISLNSGKPFRELESELLSRRKKDLQQIYAEEREGGGSGGGSGGGSGGGSGGGSQAWGSRPPAAECATQRAPGSVVELLGKSYPQDDHSNLTRKVLTRVGRNLHNQQHHPLWLIKERVKEHFYKQYVGRFGTPLFSVYDNLSPVVTTWQNFDSLLIPADHPCRKKGDNYYLNRTHMLRAHTSAHQWDLLHAGLDAFLVVGDVYRRDQIDSQHYPIFHQLEAVRLFSKHELFAGIKDGESLQLFEQSSRSAHKQETHTMEAVKLVEFDLKQTLTRLMAHLFGDELEIRWVDCYVPFGHPSFEMEINFHGEWLEVLGCGVLEQQLVNSAGAQDRIGWGFGLGLERLAMILYDIPDIRLFWCEDERFLKQFCVSNINQKVKFQPLSK*"
     CDS             2927..4594
                     /label="chRS-4"
                     /translation="MDKKPLDVLISATGLWMSRTGTLHKIKHYEISRSKIYIEMACGDHLVVNNSRSCRPARAFRYHKYRKTCKRCRVSDEDINNFLTRSTEGKTSVKVKVVSEPKVKKAMPKSVSRAPKPLENPVSAKASTDTSRSVPSPAKSTPNSPVPTSASAPALTKSQTDRLEVLLNPKDEISLNSGKPFRELESELLSRRKKDLQQIYAEEREGGGSGGGSGGGSGGGSGGGSQAWGSRPPAAECATQRAPGSVVELLGKSYPQDDHSNLTRKVLTRVGRNLHNQQHHPLWLIKERVKEHFYKQYVGRFGTPLFSVYDNLSPVVTTWQNFDSLLIPADHPCRKKGDNYYLNRTHMLRAHTSAHQWDLLHAGLDAFLVVGDVYRRDQIDSQHYPIFHQLEAVRLFSKHELFAGIKDGESLQLFEQSSRSAHKQETHTMEAVKLVEFDLKQTLTRLMAHLFGDELEIRWVDCYVPFGHPSFEMEINFHGEWLEVLGCGVLEQQLVNSAGAQDRIGWGFGLGLERLAMILYDIPDIRLFWCEDERFLKQFCVSNINQKVKFQPLSK*"
     misc_feature    2927..5157
                     /label="ChPheRS4_Gblock"
     misc_feature    4874..4908
                     /label="J23106"
     misc_feature    4922..4993
                     /label="ChPheT_3C11"
     misc_feature    5000..5029
                     /label="Terminator (part)"
     CDS             complement(5318..616)
                     /label="SpecR"
                     /note="confers resistance to spectinomycin and streptomycin"
                     /gene="aadA"
                     /product="aminoglycoside adenylyltransferase (Murphy, 1985)"
                     /translation="MREAVIAEVSTQLSEVVGVIERHLEPTLLAVHLYGSAVDGGLKPHSDIDLLVTVTVRLDETTRRALINDLLETSASPGESEILRAVEVTIVVHDDIIPWRYPAKRELQFGEWQRNDILAGIFEPATIDIDLAILLTKAREHSVALVGPAAEELFDPVPEQDLFEALNETLTLWNSPPDWAGDERNVVLTLSRIWYSAVTGKIAPKDVAADWAMERLPAQYQPVILEARQAYLGQEEDRLASRADQLEEFVHYVKGEITKVVGK*"
ORIGIN
        1 ccttcggcgc gattttgccg gttactgcgc tgtaccaaat gcgggacaac gtaagcacta
       61 catttcgctc atcgccagcc cagtcgggcg gcgagttcca tagcgttaag gtttcattta
      121 gcgcctcaaa tagatcctgt tcaggaaccg gatcaaagag ttcctccgcc gctggaccta
      181 ccaaggcaac gctatgttct cttgcttttg tcagcaagat agccagatca atgtcgatcg
      241 tggctggctc gaagatacct gcaagaatgt cattgcgctg ccattctcca aattgcagtt
      301 cgcgcttagc tggataacgc cacggaatga tgtcgtcgtg cacaacaatg gtgacttcta
      361 cagcgcggag aatctcgctc tctccagggg aagccgaagt ttccaaaagg tcgttgatca
      421 aagctcgccg cgttgtttca tcaagcctta cggtcaccgt aaccagcaaa tcaatatcac
      481 tgtgtggctt caggccgcca tccactgcgg agccgtacaa atgtacggcc agcaacgtcg
      541 gttcgagatg gcgctcgatg acgccaacta cctctgatag ttgagtcgat acttcggcga
      601 tcaccgcttc cctcatactc ttcctttttc aatattattg aagcatttat cagggttatt
      661 gtctcatgag cggatacata tttgaatgta tttagaaaaa taaacaaata gctagctcac
      721 tcggtcgcta cgctccgggc gtgagactgc ggcggcggtt atccacagaa tcaggggata
      781 acgcaggaaa gaacatgtga gcaaaaggcc agcaaaaggc caggaaccgt aaaaaggccg
      841 cgttgctggc gtttttccat aggctccgcc cccctgacga gcatcacaaa aatcgacgct
      901 caagtcagag gtggcgaaac ccgacaggac tataaagata ccaggcgttt ccccctggaa
      961 gctccctcgt gcgctctcct gttccgaccc tgccgcttac cggatacctg tccgcctttc
     1021 tcccttcggg aagcgtggcg ctttctcata gctcacgctg taggtatctc agttcggtgt
     1081 aggtcgttcg ctccaagctg ggctgtgtgc acgaaccccc cgttcagccc gaccgctgcg
     1141 ccttatccgg taactatcgt cttgagtcca acccggtaag acacgactta tcgccactgg
     1201 cagcagccac tggtaacagg attagcagag cgaggtatgt aggcggtgct acagagttct
     1261 tgaagtggtg gcctaactac ggctacacta gaaggacagt atttggtatc tgcgctctgc
     1321 tgaagccagt taccttcgga aaaagagttg gtagctcttg atccggcaaa caaaccaccg
     1381 ctggtagcgg tggttttttt gtttgcaagc agcagattac gcgcagaaaa aaaggatctc
     1441 aagaagatcc tttgatcttt tctacggggt ctgacgctca gtggaacgaa aactcacgtt
     1501 aagggatttt ggtcatgaga ttatcaaaaa ggatcttcac ctagatcctt catcggtcga
     1561 gatcccggtg cctagataac tttacgggca tgccacacgg aatataccta aagtgagcta
     1621 acttacatta attgcgttgc gctcactgcc cgctttccag tcgggaaacc tgtcgtgcca
     1681 gctgcattaa tgaatcggcc aacgcgcggg gagaggcggt ttgcgtattg ggcgccaggg
     1741 tggtttttct tttcaccagt gagacgggca acagctgatt gcccttcacc gcctggccct
     1801 gagagagttg cagcaagcgg tccacgctgg tttgccccag caggcgaaaa tcctgtttga
     1861 tggtggttaa cggcgggata taacatgagc tgtcttcggt atcgtcgtat cccactaccg
     1921 agatgtccgc accaacgcgc agcccggact cggtaatggc gcgcattgcg cccagcgcca
     1981 tctgatcgtt ggcaaccagc atcgcagtgg gaacgatgcc ctcattcagc atttgcatgg
     2041 tttgttgaaa accggacatg gcactccagt cgccttcccg ttccgctatc ggctgaattt
     2101 gattgcgagt gagatattta tgccagccag ccagacgcag acgcgccgag acagaactta
     2161 atgggcccgc taacagcgcg atttgctggt gacccaatgc gaccagatgc tccacgccca
     2221 gtcgcgtacc gtcttcatgg gagaaaataa tactgttgat gggtgtctgg tcagagacat
     2281 caagaaataa cgccggaaca ttagtgcagg cagcttccac agcaatggca tcctggtcat
     2341 ccagcggata gttaatgatc agcccactga cgcgttgcgc gagaagattg tgcaccgccg
     2401 ctttacaggc ttcgacgccg cttcgttcta ccatcgacac caccacgctg gcacccagtt
     2461 gatcggcgcg agatttaatc gccgcgacaa tttgcgacgg cgcgtgcagg gccagactgg
     2521 aggtggcaac gccaatcagc aacgactgtt tgcccgccag ttgttgtgcc acgcggttgg
     2581 gaatgtaatt cagctccgcc atcgccgctt ccactttttc ccgcgttttc gcagaaacgt
     2641 ggctggcctg gttcaccacg cgggaaacgg tctgataaga gacaccggca tactctgcga
     2701 catcgtataa cgttactggt ttcacattca ccaccctgaa ttgactctct tccgggcgct
     2761 atcatgccat accgcgaaag gttttgcgcc attcgatggt gtccgggatc tcgacgctct
     2821 cccttatgcg actcctgcat tagggagctg ttgacaatta atcatcggct cgtataatgt
     2881 gtggaattgt gagcggataa caatttcaca aaggaggtgc ggccgcATGG ACAAGAAACC
     2941 CTTGGACGTC CTTATTTCAG CAACAGGCCT TTGGATGTCA CGGACAGGTA CACTTCATAA
     3001 AATAAAACAT TACGAAATCA GCCGCTCCAA GATATATATT GAGATGGCCT GCGGCGATCA
     3061 CCTTGTGGTA AATAATTCGA GAAGTTGCCG ACCGGCGCGA GCTTTTAGAT ACCACAAGTA
     3121 TCGGAAGACA TGTAAGCGCT GCCGCGTCAG TGATGAGGAC ATAAATAATT TTCTTACACG
     3181 GAGTACTGAG GGGAAGACAA GCGTGAAGGT GAAGGTGGTA AGTGAACCTA AGGTCAAGAA
     3241 GGCTATGCCC AAGAGTGTAA GCCGAGCACC TAAGCCCCTT GAGAACCCCG TATCGGCCAA
     3301 GGCCTCAACT GATACGAGTC GGTCCGTACC TAGTCCTGCC AAGTCCACTC CCAATTCGCC
     3361 CGTCCCCACG AGTGCCAGTG CTCCGGCACT TACAAAGTCT CAAACCGATC GATTAGAAGT
     3421 ATTGTTGAAT CCGAAAGACG AGATTAGTTT GAATTCAGGG AAACCATTTC GAGAATTAGA
     3481 GTCTGAACTC TTAAGTCGCC GCAAGAAAGA CTTACAGCAA ATTTATGCAG AAGAGCGGGA
     3541 AGGCGGTGGT TCGGGAGGAG GGAGTGGCGG TGGGAGCGGT GGTGGTTCAG GCGGTGGCTC
     3601 TCAAGCGTGG GGTTCACGTC CACCGGCTGC GGAATGCGCA ACACAACGTG CCCCAGGTTC
     3661 TGTCGTTGAA CTTTTGGGTA AGAGCTATCC CCAAGATGAT CATTCTAATC TGACACGTAA
     3721 AGTTCTGACA CGGGTCGGTC GTAATCTCCA TAATCAACAA CACCATCCCC TTTGGTTAAT
     3781 TAAAGAACGA GTTAAAGAAC ACTTTTATAA ACAATACGTT GGTAGATTCG GCACGCCTCT
     3841 GTTTTCAGTT TATGATAACC TGTCACCTGT TGTTACAACT TGGCAAAATT TCGATTCCTT
     3901 ACTGATTCCT GCCGACCATC CTTGCCGTAA GAAGGGTGAT AATTACTATC TCAACCGTAC
     3961 CCATATGTTA CGCGCACATA CCAGTGCTCA TCAATGGGAT CTTTTACATG CCGGTTTAGA
     4021 CGCATTTCTT GTCGTCGGAG ACGTTTATAG AAGAGATCAA ATAGATAGTC AACATTATCC
     4081 CATCTTTCAT CAACTCGAAG CAGTCCGCCT GTTTAGCAAA CACGAACTGT TCGCAGGAAT
     4141 TAAAGACGGT GAGTCTTTAC AACTTTTCGA GCAGTCTTCC CGGTCCGCAC ACAAGCAGGA
     4201 AACTCATACA ATGGAAGCAG TTAAACTGGT GGAATTCGAC CTGAAACAGA CACTGACTCG
     4261 TCTGATGGCG CACCTGTTCG GCGACGAACT TGAAATTCGT TGGGTCGATT GTTATGTCCC
     4321 CTTCGGGCAC CCCAGTTTCG AAATGGAAAT TAATTTCCAC GGCGAGTGGT TGGAAGTGTT
     4381 AGGGTGTGGA GTCCTGGAGC AGCAGTTGGT GAACAGCGCG GGCGCGCAGG ATCGGATTGG
     4441 TTGGGGTTTC GGACTGGGTT TGGAGAGACT TGCAATGATT CTGTATGATA TTCCGGACAT
     4501 TCGGCTTTTC TGGTGCGAAG ATGAACGTTT TCTGAAACAA TTTTGCGTTT CTAATATCAA
     4561 CCAGAAAGTA AAATTCCAAC CGTTAAGTAA GTGACGGCCG CGTTTAAACG GTCTCCAGCT
     4621 TGGCTGTTTT GGCGGATGAA GTCATAAGTG CGGCGACGAT AGTCATGCCC CGCGCCCACC
     4681 GGAAGGAGCT ACCGGCAGCG GTGCGGACTG TTGTAACTCA GAATAAGAAA TGAGGCCGCT
     4741 CATGGCGTTC TGTTGCCCGT CTCACTGGTG AAAAGAAAAA CAACCCTGGC GCCGCTTCTT
     4801 TGAGCGAACG ATCAAAAATA AGTGGCGCCC CATCAAAAAA ATATTCTCAA CATAAAAAAC
     4861 TTTGTGTAAT ACTTTTACGG CTAGCTCAGT CCTAGGTATA GTGCTAGCTG TAACGCTGAA
     4921 TGTGAGAGTG ATCATGTAGA TCGAACGGAC TCTAAATCCG TTCAGCCGGG TTAGATTCCC
     4981 GGCTCTCACA CCACTGCAGA TCCTTAGCGA AAGCTAAGGA TTTTTTTTAA GCTTGGCACG
     5041 TCGTGACTGG GAAAACCCTG GCGTTACCCA ACTTAATCGC CTTGCAGCAC ATCCCCCTTT
     5101 CGCCAGACGC TCTCCCTTAT GCGACTCCTG CATTAGGAAG CAGCCCAGTA GTAGGTTcag
     5161 tcccccggcc acggggcctg ccaccatacc cacgccgaaa caagcgcgta aaccagcaat
     5221 agacataagc ggctatttaa cgaccctgcc ctgaaccgac gaccgggtca tcgtggccgg
     5281 atcttgcggc ccctcggctt gaacgaattg ttagacatta tttgccgact accttggtga
     5341 tctcgccttt cacgtagtgg acaaattctt ccaactgatc tgcgcgcgag gccaagcgat
     5401 cttcttcttg tccaagataa gcctgtctag cttcaagtat gacgggctga tactgggccg
     5461 gcaggcgctc cattgcccag tcggcagcga cat
//
