# Supplementary material for: Continuous evolution of a halogenase enzyme with improved solubility and activity for sustainable bioproduction
Source: Nat Commun. 2026 Mar 24;17:4357. doi: 10.1038/s41467-026-70981-4 (PMC13171985; doi:10.1038/s41467-026-70981-4)
Supplement: Supplementary file 4 — Supplementary Data 1 [file 41467_2026_70981_MOESM4_ESM.zip › Supplementary Data 1 - Plasmid Maps/pJB21x05.gb]

LOCUS       pJB21x05:_RgnTDC_Expres 6226 bp ds-DNA     circular     02-JUN-2025
DEFINITION  .
FEATURES             Location/Qualifiers
     primer          complement(303..334)
                     /label="oAP273"
                     /note="sequence: gacatcattccgtggcgttatccagctaagcg"
                     /ApEinfo_revcolor="#f7977a"
                     /ApEinfo_fwdcolor="#f7977a"
     primer          343..365
                     /label="OA0259"
                     /note="sequence: caacaatggtgacttctacagcg"
                     /ApEinfo_revcolor="#d6b295"
                     /ApEinfo_fwdcolor="#d6b295"
     promoter        complement(617..708)
                     /label="AmpR promoter"
                     /ApEinfo_revcolor="#b4abac"
                     /ApEinfo_fwdcolor="#b4abac"
                     /gene="bla"
     misc_feature    complement(756..1550)
                     /label="pBR322_Ori_fragment"
                     /ApEinfo_revcolor="#faac61"
                     /ApEinfo_fwdcolor="#faac61"
     rep_origin      complement(854..1442)
                     /label="ori"
                     /ApEinfo_revcolor="#c7b0e3"
                     /ApEinfo_fwdcolor="#c7b0e3"
                     /note="high-copy-number ColE1/pMB1/pBR322/pUC origin of replication"
                     /direction="RIGHT"
     primer_bind     complement(934..953)
                     /label="pBR322ori-F"
                     /ApEinfo_revcolor="#b7e6d7"
                     /ApEinfo_fwdcolor="#b7e6d7"
                     /note="pBR322 origin, forward primer"
     CDS             complement(1643..2725)
                     /label="lacI"
                     /ApEinfo_revcolor="#84b0dc"
                     /ApEinfo_fwdcolor="#84b0dc"
                     /note="The lac repressor binds to the lac operator to inhibit transcription in E. coli. This inhibition can be relieved by adding lactose or isopropyl-beta-D-thiogalactopyranoside (IPTG)."
                     /gene="lacI"
                     /product="lac repressor"
                     /translation="VKPVTLYDVAEYAGVSYQTVSRVVNQASHVSAKTREKVEAAMAELNYIPNRVAQQLAGKQSLLIGVATSSLALHAPSQIVAAIKSRADQLGASVVVSMVERSGVEACKAAVHNLLAQRVSGLIINYPLDDQDAIAVEAACTNVPALFLDVSDQTPINSIIFSHEDGTRLGVEHLVALGHQQIALLAGPLSSVSARLRLAGWHKYLTRNQIQPIAEREGDWSAMSGFQQTMQMLNEGIVPTAMLVANDQMALGAMRAITESGLRVGADISVVGYDDTEDSSCYIPPLTTIKQDFRLLGQTSVDRLLQLSQGQAVKGNQLLPVSLVKRKTTLAPNTQTASPRALADSLMQLARQVSRLESGQ*"
     primer_bind     2687..2706
                     /label="LacI-R"
                     /ApEinfo_revcolor="#f8d3a9"
                     /ApEinfo_fwdcolor="#f8d3a9"
                     /note="LacI, reverse primer"
     primer          2726..2753
                     /label="JB60x171"
                     /note="sequence: attcaccaccctgaattgactctcttcc"
                     /ApEinfo_revcolor="#c6c9d1"
                     /ApEinfo_fwdcolor="#c6c9d1"
     promoter        complement(2726..2803)
                     /label="lacI promoter"
                     /ApEinfo_revcolor="#f58a5e"
                     /ApEinfo_fwdcolor="#f58a5e"
                     /gene="lacI"
     primer          complement(2815..2861)
                     /label="JB60x414"
                     /note="sequence: cgacagccCGTTAACTGACTAGTGGaggagtcgcataagggagagcg"
                     /ApEinfo_revcolor="#d6b295"
                     /ApEinfo_fwdcolor="#d6b295"
     primer          2837..2861
                     /label="JB61x415"
                     /note="sequence: CCACTAGTCAGTTAACGggctgtcg"
                     /ApEinfo_revcolor="#b1ff67"
                     /ApEinfo_fwdcolor="#b1ff67"
     misc_feature    2837..2883
                     /label="MildUp"
                     /ApEinfo_revcolor="#b4abac"
                     /ApEinfo_fwdcolor="#b4abac"
     primer          complement(2855..2899)
                     /label="JB60x436"
                     /note="sequence: gtcctcttcctcctggtgtAaaCGAACTTTTCAAAGgtcgacagc"
                     /ApEinfo_revcolor="#75c6a9"
                     /ApEinfo_fwdcolor="#75c6a9"
     primer          2884..2905
                     /label="JB60x437"
                     /note="sequence: ccaggaggaagaggacatccgg"
                     /ApEinfo_revcolor="#d59687"
                     /ApEinfo_fwdcolor="#d59687"
     misc_feature    2884..4162
                     /label="From: pJB15x07"
                     /ApEinfo_revcolor="#85dae9"
                     /ApEinfo_fwdcolor="#85dae9"
     terminator      2907..2952
                     /label="rrnB T1 terminator"
                     /ApEinfo_revcolor="#f8d3a9"
                     /ApEinfo_fwdcolor="#f8d3a9"
                     /note="transcription terminator T1 from the E. coli rrnB gene"
     misc_feature    complement(2967..3845)
                     /label="araC"
                     /ApEinfo_revcolor="#ff9ccd"
                     /ApEinfo_fwdcolor="#ff9ccd"
     CDS             complement(2967..3845)
                     /label="araC"
                     /ApEinfo_revcolor="#84b0dc"
                     /ApEinfo_fwdcolor="#84b0dc"
                     /gene="araC"
                     /product="L-arabinose regulatory protein"
                     /translation="MAEAQNDPLLPGYSFNAHLVAGLTPIEANGYLDFFIDRPLGMKGYILNLTIRGQGVVKNQGREFVCRPGDILLFPPGEIHHYGRHPEAREWYHQWVYFRPRAYWHEWLNWPSIFANTGFFRPDEAHQPHFSDLFGQIINAGQGEGRYSELLAINLLEQLLLRRMEAINESLHPPMDNRVREACQYISDHLADSNFDIASVAQHVCLSPSRLSHLFRQQLGISVLSWREDQRISQAKLLLSTTRMPIATVGRNVGFDDQLYFSRVFKKCTGASPSEFRAGCEEKVNDVAVKLS*"
     primer          3289..3308
                     /label="OA0386"
                     /note="sequence: atgtactgacaagcctcgcg"
                     /ApEinfo_revcolor="#84b0dc"
                     /ApEinfo_fwdcolor="#84b0dc"
     promoter        3872..4156
                     /label="araBAD promoter"
                     /ApEinfo_revcolor="#c7b0e3"
                     /ApEinfo_fwdcolor="#c7b0e3"
                     /note="promoter of the L-arabinose operon of E. coli; the araC regulatory gene is transcribed in the opposite direction (Guzman et al., 1995)"
                     /gene="araBAD"
     primer_bind     4079..4098
                     /label="pBAD Forward"
                     /ApEinfo_revcolor="#b7e6d7"
                     /ApEinfo_fwdcolor="#b7e6d7"
                     /note="For vectors with E. coli araBAD promoter, forward primer"
     primer          complement(4135..4162)
                     /label="JB60x439"
                     /note="sequence: acgggtatggagaaacagtagagagttg"
                     /ApEinfo_revcolor="#faac61"
                     /ApEinfo_fwdcolor="#faac61"
     primer          4146..4185
                     /label="JB61x438"
                     /note="sequence: tgtttctccatacccgtagctgtcaccggatgtgctttcc"
                     /ApEinfo_revcolor="#9eafd2"
                     /ApEinfo_fwdcolor="#9eafd2"
     misc_feature    4157..4157
                     /label=+1
                     /ApEinfo_revcolor="#75c6a9"
                     /ApEinfo_fwdcolor="#75c6a9"
     misc_feature    4163..2883
                     /label="From: pJB21x01"
                     /ApEinfo_revcolor="#b1ff67"
                     /ApEinfo_fwdcolor="#b1ff67"
     misc_feature    4163..4237
                     /label="RiboJ"
                     /ApEinfo_revcolor="#b1ff67"
                     /ApEinfo_fwdcolor="#b1ff67"
     misc_feature    4215..4237
                     /label="riboJ insulator hairpin"
                     /ApEinfo_revcolor="#b1ff67"
                     /ApEinfo_fwdcolor="#b1ff67"
     misc_feature    4238..4239
                     /label="2A Spacer"
                     /ApEinfo_revcolor="#c6c9d1"
                     /ApEinfo_fwdcolor="#c6c9d1"
     RBS             4240..4254
                     /label="SD8"
                     /ApEinfo_revcolor="#b7e6d7"
                     /ApEinfo_fwdcolor="#b7e6d7"
     CDS             4255..5727
                     /label="RgnTDC"
                     /ApEinfo_revcolor="#d59687"
                     /ApEinfo_fwdcolor="#d59687"
                     /transl_table=11
                     /translation="MSQVIKKKRNTFMIGTEYILNSTQLEEAIKSFVHDFCAEKHEIHDQPVVVEAKEHQEDKIKQIKIPEKGRPVNEVVSEMMNEVYRYRGDANHPRFFSFVPGPASSVSWLGDIMTSAYNIHAGGSKLAPMVNCIEQEVLKWLAKQVGFTENPGGVFVSGGSMANITALTAARDNKLTDINLHLGTAYISDQTHSSVAKGLRIIGITDSRIRRIPTNSHFQMDTTKLEEAIETDKKSGYIPFVVIGTAGTTNTGSIDPLTEISALCKKHDMWFHIDGAYGASVLLSPKYKSLLTGTGLADSISWDAHKWLFQTYGCAMVLVKDIRNLFHSFHVNPEYLKDLENDIDNVNTWDIGMELTRPARGLKLWLTLQVLGSDLIGSAIEHGFQLAVWAEEALNPKKDWEIVSPAQMAMINFRYAPKDLTKEEQDILNEKISHRILESGYAAIFTTVLNGKTVLRICAIHPEATQEDMQHTIDLLDQYGREIYTEMKKA*"
     misc_feature    5728..5878
                     /label="Sequence labelled as rnpB terminator in Reed Supp. data"
                     /ApEinfo_revcolor="#b7e6d7"
                     /ApEinfo_fwdcolor="#b7e6d7"
     misc_feature    5789..5796
                     /label="Mutated back to match BBa_J61048 sequence"
                     /ApEinfo_revcolor="#c7b0e3"
                     /ApEinfo_fwdcolor="#c7b0e3"
     misc_feature    5789..5901
                     /label="rbpB Terminator (BBa_J61048)"
                     /ApEinfo_revcolor="#faac61"
                     /ApEinfo_fwdcolor="#faac61"
     primer          complement(5874..5901)
                     /label="JB61x417"
                     /note="sequence: tttcttttgggtatagcgtcgtggacag"
                     /ApEinfo_revcolor="#b4abac"
                     /ApEinfo_fwdcolor="#b4abac"
     misc_feature    5879..5901
                     /label="Missing from Reed sequence"
                     /ApEinfo_revcolor="#c7b0e3"
                     /ApEinfo_fwdcolor="#c7b0e3"
     primer          5879..5917
                     /label="JB60x416"
                     /note="sequence: cacgacgctatacccaaaagaaaccacggggcctgccac"
                     /ApEinfo_revcolor="#ffef86"
                     /ApEinfo_fwdcolor="#ffef86"
     misc_feature    complement(6010..6019)
                     /label="Here"
                     /ApEinfo_revcolor="#f58a5e"
                     /ApEinfo_fwdcolor="#f58a5e"
     CDS             complement(6051..616)
                     /label="SpecR"
                     /ApEinfo_revcolor="#84b0dc"
                     /ApEinfo_fwdcolor="#84b0dc"
                     /note="confers resistance to spectinomycin and streptomycin"
                     /gene="aadA"
                     /product="aminoglycoside adenylyltransferase (Murphy, 1985)"
                     /translation="MREAVIAEVSTQLSEVVGVIERHLEPTLLAVHLYGSAVDGGLKPHSDIDLLVTVTVRLDETTRRALINDLLETSASPGESEILRAVEVTIVVHDDIIPWRYPAKRELQFGEWQRNDILAGIFEPATIDIDLAILLTKAREHSVALVGPAAEELFDPVPEQDLFEALNETLTLWNSPPDWAGDERNVVLTLSRIWYSAVTGKIAPKDVAADWAMERLPAQYQPVILEARQAYLGQEEDRLASRADQLEEFVHYVKGEITKVVGK*"
     primer          complement(6057..6076)
                     /label="OA0027"
                     /note="sequence: agatcaccaaggtagtcggc"
                     /ApEinfo_revcolor="#84b0dc"
                     /ApEinfo_fwdcolor="#84b0dc"
ORIGIN
        1 ccttcggcgc gattttgccg gttactgcgc tgtaccaaat gcgggacaac gtaagcacta
       61 catttcgctc atcgccagcc cagtcgggcg gcgagttcca tagcgttaag gtttcattta
      121 gcgcctcaaa tagatcctgt tcaggaaccg gatcaaagag ttcctccgcc gctggaccta
      181 ccaaggcaac gctatgttct cttgcttttg tcagcaagat agccagatca atgtcgatcg
      241 tggctggctc gaagatacct gcaagaatgt cattgcgctg ccattctcca aattgcagtt
      301 cgcgcttagc tggataacgc cacggaatga tgtcgtcgtg cacaacaatg gtgacttcta
      361 cagcgcggag aatctcgctc tctccagggg aagccgaagt ttccaaaagg tcgttgatca
      421 aagctcgccg cgttgtttca tcaagcctta cggtcaccgt aaccagcaaa tcaatatcac
      481 tgtgtggctt caggccgcca tccactgcgg agccgtacaa atgtacggcc agcaacgtcg
      541 gttcgagatg gcgctcgatg acgccaacta cctctgatag ttgagtcgat acttcggcga
      601 tcaccgcttc cctcatactc ttcctttttc aatattattg aagcatttat cagggttatt
      661 gtctcatgag cggatacata tttgaatgta tttagaaaaa taaacaaata gctagctcac
      721 tcggtcgcta cgctccgggc gtgagactgc ggcggcggtt atccacagaa tcaggggata
      781 acgcaggaaa gaacatgtga gcaaaaggcc agcaaaaggc caggaaccgt aaaaaggccg
      841 cgttgctggc gtttttccat aggctccgcc cccctgacga gcatcacaaa aatcgacgct
      901 caagtcagag gtggcgaaac ccgacaggac tataaagata ccaggcgttt ccccctggaa
      961 gctccctcgt gcgctctcct gttccgaccc tgccgcttac cggatacctg tccgcctttc
     1021 tcccttcggg aagcgtggcg ctttctcata gctcacgctg taggtatctc agttcggtgt
     1081 aggtcgttcg ctccaagctg ggctgtgtgc acgaaccccc cgttcagccc gaccgctgcg
     1141 ccttatccgg taactatcgt cttgagtcca acccggtaag acacgactta tcgccactgg
     1201 cagcagccac tggtaacagg attagcagag cgaggtatgt aggcggtgct acagagttct
     1261 tgaagtggtg gcctaactac ggctacacta gaaggacagt atttggtatc tgcgctctgc
     1321 tgaagccagt taccttcgga aaaagagttg gtagctcttg atccggcaaa caaaccaccg
     1381 ctggtagcgg tggttttttt gtttgcaagc agcagattac gcgcagaaaa aaaggatctc
     1441 aagaagatcc tttgatcttt tctacggggt ctgacgctca gtggaacgaa aactcacgtt
     1501 aagggatttt ggtcatgaga ttatcaaaaa ggatcttcac ctagatcctt catcggtcga
     1561 gatcccggtg cctagataac tttacgggca tgccacacgg aatataccta aagtgagcta
     1621 acttacatta attgcgttgc gctcactgcc cgctttccag tcgggaaacc tgtcgtgcca
     1681 gctgcattaa tgaatcggcc aacgcgcggg gagaggcggt ttgcgtattg ggcgccaggg
     1741 tggtttttct tttcaccagt gagacgggca acagctgatt gcccttcacc gcctggccct
     1801 gagagagttg cagcaagcgg tccacgctgg tttgccccag caggcgaaaa tcctgtttga
     1861 tggtggttaa cggcgggata taacatgagc tgtcttcggt atcgtcgtat cccactaccg
     1921 agatgtccgc accaacgcgc agcccggact cggtaatggc gcgcattgcg cccagcgcca
     1981 tctgatcgtt ggcaaccagc atcgcagtgg gaacgatgcc ctcattcagc atttgcatgg
     2041 tttgttgaaa accggacatg gcactccagt cgccttcccg ttccgctatc ggctgaattt
     2101 gattgcgagt gagatattta tgccagccag ccagacgcag acgcgccgag acagaactta
     2161 atgggcccgc taacagcgcg atttgctggt gacccaatgc gaccagatgc tccacgccca
     2221 gtcgcgtacc gtcttcatgg gagaaaataa tactgttgat gggtgtctgg tcagagacat
     2281 caagaaataa cgccggaaca ttagtgcagg cagcttccac agcaatggca tcctggtcat
     2341 ccagcggata gttaatgatc agcccactga cgcgttgcgc gagaagattg tgcaccgccg
     2401 ctttacaggc ttcgacgccg cttcgttcta ccatcgacac caccacgctg gcacccagtt
     2461 gatcggcgcg agatttaatc gccgcgacaa tttgcgacgg cgcgtgcagg gccagactgg
     2521 aggtggcaac gccaatcagc aacgactgtt tgcccgccag ttgttgtgcc acgcggttgg
     2581 gaatgtaatt cagctccgcc atcgccgctt ccactttttc ccgcgttttc gcagaaacgt
     2641 ggctggcctg gttcaccacg cgggaaacgg tctgataaga gacaccggca tactctgcga
     2701 catcgtataa cgttactggt ttcacattca ccaccctgaa ttgactctct tccgggcgct
     2761 atcatgccat accgcgaaag gttttgcgcc attcgatggt gtccgggatc tcgacgctct
     2821 cccttatgcg actcctCCAC TAGTCAGTTA ACGggctgtc gacCTTTGAA AAGTTCGttT
     2881 acaccaggag gaagaggaca tccggtcaaa taaaacgaaa ggctcagtcg aaagactggg
     2941 cctttcgttt tagacttagg gaccctttat gacaacttga cggctacatc attcactttt
     3001 tcttcacaac cggcacggaa ctcgctcggg ctggccccgg tgcatttttt aaatacccgc
     3061 gagaaataga gttgatcgtc aaaaccaaca ttgcgaccga cggtggcgat aggcatccgg
     3121 gtggtgctca aaagcagctt cgcctggctg atacgttggt cctcgcgcca gcttaagacg
     3181 ctaatcccta actgctggcg gaaaagatgt gacagacgcg acggcgacaa gcaaacatgc
     3241 tgtgcgacgc tggcgatatc aaaattgctg tctgccaggt gatcgctgat gtactgacaa
     3301 gcctcgcgta cccgattatc catcggtgga tggagcgact cgttaatcgc ttccatgcgc
     3361 cgcagtaaca attgctcaag cagatttatc gccagcagct ccgaatagcg cccttcccct
     3421 tgcccggcgt taatgatttg cccaaacagg tcgctgaaat gcggctggtg cgcttcatcc
     3481 gggcgaaaga accccgtatt ggcaaatatt gacggccagt taagccattc atgccagtag
     3541 gcgcgcggac gaaagtaaac ccactggtga taccattcgc gagcctccgg atgacgaccg
     3601 tagtgatgaa tctctcctgg cgggaacagc aaaatatcac ccggtcggca aacaaattct
     3661 cgtccctgat ttttcaccac cccctgaccg cgaatggtga gattgagaat ataacctttc
     3721 attcccagcg gtcggtcgat aaaaaaatcg agataaccgt tggcctcaat cggcgttaaa
     3781 cccgccacca gatgggcatt aaacgagtat cccggcagca ggggatcatt ttgcgcttca
     3841 gccatacttt tcatactccc accattcaga gaagaaacca attgtccata ttgcatcaga
     3901 cattgccgtc actgcgtctt ttactggctc ttctcgctaa cccaaccggt aaccccgctt
     3961 attaaaagca ttctgtaaca aagcgggacc aaagccatga caaaaacgcg taacaaaagt
     4021 gtctataatc acggcagaaa agtccacatt gattatttgc acggcgtcac actttgctat
     4081 gccatagcat ttttatccat aagattagcg gatcctacct gacgcttttt atcgcaactc
     4141 tctactgttt ctccataccc gtagctgtca ccggatgtgc tttccggtct gatgagtccg
     4201 tgaggacgaa acagcctcta caaataattt tgtttaaaaa aggaggaaaa aaaaATGAGT
     4261 CAGGTAATTA AGAAAAAACG CAACACATTC ATGATCGGAA CCGAATACAT CTTGAATAGT
     4321 ACACAACTTG AAGAGGCTAT TAAGTCTTTT GTGCACGACT TCTGTGCAGA AAAGCACGAA
     4381 ATTCATGACC AGCCAGTTGT CGTTGAAGCC AAAGAGCACC AAGAGGACAA GATCAAACAA
     4441 ATTAAAATTC CCGAGAAAGG GCGTCCTGTA AACGAAGTAG TATCAGAGAT GATGAACGAA
     4501 GTGTACCGCT ATCGTGGCGA TGCTAATCAC CCACGCTTCT TTTCTTTCGT GCCCGGACCG
     4561 GCCAGTAGCG TCTCCTGGCT TGGCGACATT ATGACGAGTG CTTATAACAT CCACGCGGGA
     4621 GGTTCCAAAT TAGCGCCCAT GGTCAATTGT ATCGAACAGG AAGTATTGAA GTGGTTAGCG
     4681 AAACAAGTTG GGTTTACGGA GAACCCCGGT GGGGTTTTCG TATCTGGTGG AAGTATGGCG
     4741 AACATTACCG CTTTAACTGC CGCCCGCGAC AATAAGTTAA CCGACATTAA TCTGCATCTT
     4801 GGCACCGCTT ACATCTCGGA CCAGACGCAT TCCAGCGTCG CCAAGGGGCT TCGTATTATT
     4861 GGGATCACCG ACTCTCGTAT CCGTCGCATT CCCACGAACT CACATTTTCA AATGGATACC
     4921 ACCAAACTTG AGGAGGCAAT TGAGACGGAC AAGAAATCTG GGTATATTCC GTTCGTAGTA
     4981 ATTGGCACAG CGGGTACTAC AAACACGGGA AGCATTGATC CGCTGACAGA GATTTCCGCG
     5041 TTGTGTAAAA AACACGACAT GTGGTTTCAC ATTGACGGGG CGTACGGCGC GTCCGTGTTA
     5101 TTGAGCCCAA AGTACAAAAG TTTGCTTACC GGGACAGGCT TGGCGGATTC TATCTCGTGG
     5161 GACGCACACA AGTGGTTATT TCAGACGTAC GGGTGTGCGA TGGTCTTGGT TAAGGACATT
     5221 CGCAACTTAT TTCACTCGTT CCATGTAAAC CCTGAGTACT TGAAGGATCT GGAGAACGAT
     5281 ATTGATAACG TAAACACCTG GGACATTGGA ATGGAATTGA CCCGCCCAGC GCGTGGCCTG
     5341 AAGCTGTGGC TGACTCTGCA GGTTTTGGGT TCAGACTTAA TCGGCTCCGC GATCGAGCAC
     5401 GGATTCCAGT TAGCGGTGTG GGCAGAAGAA GCTTTGAATC CCAAAAAGGA TTGGGAAATT
     5461 GTGTCGCCCG CACAGATGGC TATGATCAAC TTTCGTTACG CACCAAAAGA CCTTACAAAA
     5521 GAAGAACAGG ACATCCTTAA TGAAAAAATT TCCCATCGCA TCTTAGAATC CGGATACGCA
     5581 GCGATCTTCA CCACAGTGCT TAACGGTAAA ACAGTGCTGC GTATCTGTGC GATTCACCCA
     5641 GAGGCCACTC AAGAAGATAT GCAGCATACC ATTGATCTGT TAGATCAATA CGGGCGTGAG
     5701 ATTTACACCG AAATGAAGAA AGCCTGAtaA TCCAAACCTG TTATATGTTA GCTGAGACTA
     5761 GTTGGAAGTG TGGctgtcct caagcgttcc ggcttatcgg tcagtttcac ctgatttacg
     5821 taaaaacccg cttcggcggg tttttgcttt tggaggggca gaaagatgaa tgactgtcca
     5881 cgacgctata cccaaaagaa accacggggc ctgccaccat acccacgccg aaacaagcgc
     5941 gtaaaccagc aatagacata agcggctatt taacgaccct gccctgaacc gacgaccggg
     6001 tcatcgtggc cggatcttgc ggcccctcgg cttgaacgaa ttgttagaca ttatttgccg
     6061 actaccttgg tgatctcgcc tttcacgtag tggacaaatt cttccaactg atctgcgcgc
     6121 gaggccaagc gatcttcttc ttgtccaaga taagcctgtc tagcttcaag tatgacgggc
     6181 tgatactggg ccggcaggcg ctccattgcc cagtcggcag cgacat
//
