# Supplementary material for: Continuous evolution of a halogenase enzyme with improved solubility and activity for sustainable bioproduction
Source: Nat Commun. 2026 Mar 24;17:4357. doi: 10.1038/s41467-026-70981-4 (PMC13171985; doi:10.1038/s41467-026-70981-4)
Supplement: Supplementary file 4 — Supplementary Data 1 [file 41467_2026_70981_MOESM4_ESM.zip › Supplementary Data 1 - Plasmid Maps/pAP108.gb]

LOCUS       pAP108_T7_RebH_WT       6769 bp ds-DNA     circular     07-AUG-2025
DEFINITION  .
COMMENT     Imported using the Genbank importer. File name: 811510_pLann.gbk
            Annotated with pLannotate v1.2.0
FEATURES             Location/Qualifiers
     CDS             join(1..713,6667..6769)
                     /label="KanR"
                     /note="pLannotate"
                     /database="snapgene"
                     /identity="99.8"
                     /match_length="100.0"
                     /fragment="False"
                     /other="CDS"
                     /translation="NQVRQSIDCMGSPMRQSCF*NMAKVALPMMLQMRWSD*TG*RNLCLFRPSSILSVLLMMHGYSPLRSPGKQHSRY*KNILIQVKILLMRWQCSCAGCIRFLFVIVLLTAIAYFVSLRRNHE*ITVWLMRVILMTSVMAGLLNKSGKKCINFCHSHRIQSSLMVISHLITLFLTRGN**VVLMLDESESQTDTRILPSYGTASVSFLLHYRNGFFKNMVLIILI*INCSFI*CSMSFSK*AIFNGKRLALGRD*IPTWMLIYMGINGLAIMSG"
     promoter        complement(722..779)
                     /label="AmpR promoter (fragment)"
                     /note="pLannotate"
                     /database="snapgene"
                     /identity="100.0"
                     /match_length="56.3"
                     /fragment="True"
                     /other="promoter"
     rep_origin      complement(832..1260)
                     /label="f1 ori"
                     /note="pLannotate"
                     /database="snapgene"
                     /identity="100.0"
                     /match_length="100.0"
                     /fragment="False"
                     /other="rep_origin"
     terminator      complement(1297..1344)
                     /label="T7 terminator"
                     /note="pLannotate"
                     /database="snapgene"
                     /identity="100.0"
                     /match_length="100.0"
                     /fragment="False"
                     /other="terminator"
     misc_feature    1345..1382
                     /label="Here"
     CDS             complement(1352..1382)
                     /label="SET1 (fragment)"
                     /note="pLannotate"
                     /database="snapgene"
                     /identity="100.0"
                     /match_length="39.7"
                     /fragment="True"
                     /other="CDS"
                     /translation="RKLSWLLPPL"
     CDS             complement(1383..1385)
                     /label="Fre"
                     /translation="*"
     CDS             complement(1383..2975)
                     /translation="MSGKIDKILIVGGGTAGWMAASYLGKALQGTADITLLQAPDIPTLGVGEATIPNLQTAFFDFLGIPEDEWMRECNASYKVAIKFINWRTAGEGTSEARELDGGPDHFYHSFGLLKYHEQIPLSHYWFDRSYRGKTVEPFDYACYKEPVILDANRSPRRLDGSKVTNYAWHFDAHLVADFLRRFATEKLGVRHVEDRVEHVQRDANGNIESVRTATGRVFDADLFVDCSGFRGLLINKAMEEPFLDMSDHLLNDSAVATQVPHDDDANGVEPFTSAIAMKSGWTWKIPMLGRFGTGYVYSSRFATEDEAVREFCEMWHLDPETQPLNRIRFRVGRNRRAWVGNCVSIGTSSCFVEPLESTGIYFVYAALYQLVKHFPDKSLNPVLTARFNREIETMFDDTRDFIQAHFYFSPRTDTPFWRANKELRLADGMQEKIDMYRAGMAINAPASDDAQLYYGNFEEEFRNFWNNSNYYCVLAGLGLVPDAPSPRLAHMPQATESVDEVFGAVKDRQRNLLETLPSLHEFLRQQHGR*"
     CDS             complement(1386..2975)
                     /label="rebH"
                     /note="pLannotate"
                     /database="swissprot"
                     /identity="100.0"
                     /match_length="100.0"
                     /fragment="False"
                     /other="CDS"
                     /translation="MSGKIDKILIVGGGTAGWMAASYLGKALQGTADITLLQAPDIPTLGVGEATIPNLQTAFFDFLGIPEDEWMRECNASYKVAIKFINWRTAGEGTSEARELDGGPDHFYHSFGLLKYHEQIPLSHYWFDRSYRGKTVEPFDYACYKEPVILDANRSPRRLDGSKVTNYAWHFDAHLVADFLRRFATEKLGVRHVEDRVEHVQRDANGNIESVRTATGRVFDADLFVDCSGFRGLLINKAMEEPFLDMSDHLLNDSAVATQVPHDDDANGVEPFTSAIAMKSGWTWKIPMLGRFGTGYVYSSRFATEDEAVREFCEMWHLDPETQPLNRIRFRVGRNRRAWVGNCVSIGTSSCFVEPLESTGIYFVYAALYQLVKHFPDKSLNPVLTARFNREIETMFDDTRDFIQAHFYFSPRTDTPFWRANKELRLADGMQEKIDMYRAGMAINAPASDDAQLYYGNFEEEFRNFWNNSNYYCVLAGLGLVPDAPSPRLAHMPQATESVDEVFGAVKDRQRNLLETLPSLHEFLRQQHGR"
     RBS             complement(2976..2990)
                     /label="SD8"
     modified_base   complement(2991..2996)
                     /label="USER Junction"
     protein_bind    complement(3018..3042)
                     /label="lac operator"
                     /note="pLannotate"
                     /database="snapgene"
                     /identity="100.0"
                     /match_length="100.0"
                     /fragment="False"
                     /other="protein_bind"
     promoter        complement(3043..3061)
                     /label="T7 promoter"
                     /note="pLannotate"
                     /database="snapgene"
                     /identity="100.0"
                     /match_length="100.0"
                     /fragment="False"
                     /other="promoter"
     CDS             3083..3362
                     /label="TcR (fragment)"
                     /note="pLannotate"
                     /database="snapgene"
                     /identity="100.0"
                     /match_length="23.5"
                     /fragment="True"
                     /other="CDS"
                     /translation="DPLRRTHRGRHHRRHRCGCWRLYRRHHRWGRSGSPLRAHERLFRRGYGGRPRGRGTVGRHLLACTIPCGGGAQRPQPTTGLLPNAGVA*GRAS"
     promoter        3370..3447
                     /label="lacI promoter"
                     /note="pLannotate"
                     /database="snapgene"
                     /identity="100.0"
                     /match_length="100.0"
                     /fragment="False"
                     /other="promoter"
     CDS             3448..4530
                     /label="lacI"
                     /note="pLannotate"
                     /database="snapgene"
                     /identity="99.9"
                     /match_length="100.0"
                     /fragment="False"
                     /other="CDS"
                     /translation="VKPVTLYDVAEYAGVSYQTVSRVVNQASHVSAKTREKVEAAMAELNYIPNRVAQQLAGKQSLLIGVATSSLALHAPSQIVAAIKSRADQLGASVVVSMVERSGVEACKAAVHNLLAQRVSGLIINYPLDDQDAIAVEAACTNVPALFLDVSDQTPINSIIFSHEDGTRLGVEHLVALGHQQIALLAGPLSSVSARLRLAGWHKYLTRNQIQPIAEREGDWSAMSGFQQTMQMLNEGIVPTAMLVANDQMALGAMRAITESGLRVGADISVVGYDDTEDSSCYIPPLTTIKQDFRLLGQTSVDRLLQLSQGQAVKGNQLLPVSLVKRKTTLAPNTQTASPRALADSLMQLARQVSRLESGQ*"
     protein_bind    4543..4564
                     /label="CAP binding site"
                     /note="pLannotate"
                     /database="snapgene"
                     /identity="95.5"
                     /match_length="100.0"
                     /fragment="False"
                     /other="protein_bind"
     CDS             4579..4870
                     /label="TcR (fragment)"
                     /note="pLannotate"
                     /database="snapgene"
                     /identity="100.0"
                     /match_length="24.5"
                     /fragment="True"
                     /other="CDS"
                     /translation="STDALESLQPSQLLPVGAGHDYRRRTYDCLLYHATRRTGAGSALGHFRRGPLSLERDDDRPVACGIRNLARPRSSLRHWSRHQTFRREAGHYRRHGG"
     CDS             complement(4942..5322)
                     /label="YPB1_ECOLX"
                     /note="pLannotate"
                     /database="swissprot"
                     /identity="99.2"
                     /match_length="96.2"
                     /fragment="False"
                     /other="CDS"
                     /translation="GGFLFMGVMIPMKRERMLTIRVTDDEHARLLERCEGKQLAVWMRRDQRKITQGQCQRFVNTDVGVPQGSQQHPAMQIRNIMVQGADFRVSRLYETRKPKTIHVVAQVADVLQQQSLHVRSRIGDSFC"
     CDS             5339..5530
                     /label="rop"
                     /note="pLannotate"
                     /database="snapgene"
                     /identity="100.0"
                     /match_length="100.0"
                     /fragment="False"
                     /other="CDS"
                     /translation="VTKQEKTALNMARFIRSQTLTLLEKLNELDADEQADICESLHDHADELYRSCLARFGDDGENL*"
     misc_feature    5632..5771
                     /label="bom"
                     /note="pLannotate"
                     /database="snapgene"
                     /identity="99.3"
                     /match_length="100.0"
                     /fragment="False"
                     /other="misc_feature"
     rep_origin      complement(5957..6545)
                     /label="ori"
                     /note="pLannotate"
                     /database="snapgene"
                     /identity="100.0"
                     /match_length="100.0"
                     /fragment="False"
                     /other="rep_origin"
ORIGIN
        1 aatcaggtgc gacaatctat cgattgtatg ggaagcccga tgcgccagag ttgtttctga
       61 aacatggcaa aggtagcgtt gccaatgatg ttacagatga gatggtcaga ctaaactggc
      121 tgacggaatt tatgcctctt ccgaccatca agcattttat ccgtactcct gatgatgcat
      181 ggttactcac cactgcgatc cccgggaaaa cagcattcca ggtattagaa gaatatcctg
      241 attcaggtga aaatattgtt gatgcgctgg cagtgttcct gcgccggttg cattcgattc
      301 ctgtttgtaa ttgtcctttt aacagcgatc gcgtatttcg tctcgctcag gcgcaatcac
      361 gaatgaataa cggtttggtt gatgcgagtg attttgatga cgagcgtaat ggctggcctg
      421 ttgaacaagt ctggaaagaa atgcataaac ttttgccatt ctcaccggat tcagtcgtca
      481 ctcatggtga tttctcactt gataacctta tttttgacga ggggaaatta ataggttgta
      541 ttgatgttgg acgagtcgga atcgcagacc gataccagga tcttgccatc ctatggaact
      601 gcctcggtga gttttctcct tcattacaga aacggctttt tcaaaaatat ggtattgata
      661 atcctgatat gaataaattg cagtttcatt tgatgctcga tgagtttttc taagaattaa
      721 ttcatgagcg gatacatatt tgaatgtatt tagaaaaata aacaaatagg ggttccgcgc
      781 acatttcccc gaaaagtgcc acctaaattg taagcgttaa tattttgtta aaattcgcgt
      841 taaatttttg ttaaatcagc tcatttttta accaataggc cgaaatcggc aaaatccctt
      901 ataaatcaaa agaatagacc gagatagggt tgagtgttgt tccagtttgg aacaagagtc
      961 cactattaaa gaacgtggac tccaacgtca aagggcgaaa aaccgtctat cagggcgatg
     1021 gcccactacg tgaaccatca ccctaatcaa gttttttggg gtcgaggtgc cgtaaagcac
     1081 taaatcggaa ccctaaaggg agcccccgat ttagagcttg acggggaaag ccggcgaacg
     1141 tggcgagaaa ggaagggaag aaagcgaaag gagcgggcgc tagggcgctg gcaagtgtag
     1201 cggtcacgct gcgcgtaacc accacacccg ccgcgcttaa tgcgccgcta cagggcgcgt
     1261 cccattcgcc aatccggata tagttcctcc tttcagcaaa aaacccctca agacccgttt
     1321 agaggcccca aggggttatg ctagttattg ctcagcggtg gcagcagcca actcagcttc
     1381 ctTTAacgcc cgtgttgttg acgcaagaac tcgtgcaatg agggtaatgt ctcgagcaaa
     1441 ttacgttgac ggtccttaac agcaccgaaa acctcgtcta cagactccgt ggcttgtggc
     1501 atgtgggcga gacgaggact aggagcgtcg gggactaaac ctaaacctgc caaaacacag
     1561 tagtaattag aattattcca gaaattacgg aactcctctt cgaaattacc gtagtaaagt
     1621 tgtgcgtcgt cactggctgg agcattgatt gccatccctg cacggtacat gtcgatcttc
     1681 tcttgcatcc cgtctgctaa tcgaagctcc ttgtttgctc gccagaatgg tgtgtccgtt
     1741 ctgggagaga agtagaagtg ggcttggatg aagtcacgtg tgtcgtcgaa catagtctcg
     1801 atctcccgat tgaaccgtgc tgttaagaca ggattcaaag acttgtcagg gaagtgcttg
     1861 actaattggt acaaagcagc gtaaacgaag tagataccag tactctcaag aggctcaacg
     1921 aaacaggacg aAGTaccgat actgacacaa tttccgaccc atgctctacg attacgacct
     1981 actctgaaac ggattcgatt taaaggttgt gtctcggggt ctaagtgcca catctcacag
     2041 aactctctta cggcctcgtc ctcggtagcg aaacgggatg agtaaacgta accagtaccg
     2101 aaacgtccca acattggtat cttccaagtc caacctgact tcatggctat agctgacgtg
     2161 aaaggctcga ctccatttgc gtcgtcgtcg tgggggactt gcgtggcaac ggctgagtca
     2221 tttaataagt ggtcagacat gtctaagaaa ggctcttcca ttgccttatt tatcaacaac
     2281 ccacggaaac ctgaacagtc aacgaaaagg tcagcgtcga agacacgacc tgtagctgta
     2341 cggactgact cgatattacc atttgcgtct ctttgtacgt gctcaacacg gtcctcgacg
     2401 tgacggacac caagcttctc tgtggcgaaa cgccgcaaga agtctgctac taagtgggcg
     2461 tcgaagtgcc aggcgtaatt agtgacctta ctcccgtcaa gtcgacgagg acttctattg
     2521 gcgtccaaga ttactggctc cttgtaacaa gcgtagtcga aaggctcgac cgtctttcca
     2581 cggtatgaac ggtcgaacca gtagtgagat aatgggattt gctcgtggta cttaagtaaa
     2641 ccgaacgagt ggtagaagtg gtcaggccca ccgtcgagct ctctagcctc ggaagttccc
     2701 tcaccagcag tacgccaatt gatgaacttg atggctacct tgtaggatgc attacactct
     2761 ctcatccact cgtcctctgg tattccgagg aagtcgaaga atgctgtttg aagattgggt
     2821 atagtagcct caccgacacc caacgtaggt atgtcgggtg cttgaagaag cgtgatgtct
     2881 gctgttcctt ggagagcctt accaaggtat gaggctgcca tccatccggc cgttccgcca
     2941 ccgactatga ggatcttgtc gatctttcca ctcatttttt tttcctcctt aaaaaacagt
     3001 ctagtgtttt tggtattata attgttatcc gctcacaatt cccctatagt gagtcgtatt
     3061 aatttcgcgg gatcgagatc tcgatcctct acgccggacg catcgtggcc ggcatcaccg
     3121 gcgccacagg tgcggttgct ggcgcctata tcgccgacat caccgatggg gaagatcggg
     3181 ctcgccactt cgggctcatg agcgcttgtt tcggcgtggg tatggtggca ggccccgtgg
     3241 ccgggggact gttgggcgcc atctccttgc atgcaccatt ccttgcggcg gcggtgctca
     3301 acggcctcaa cctactactg ggctgcttcc taatgcagga gtcgcataag ggagagcgtc
     3361 gagatcccgg acaccatcga atggcgcaaa acctttcgcg gtatggcatg atagcgcccg
     3421 gaagagagtc aattcagggt ggtgaatgtg aaaccagtaa cgttatacga tgtcgcagag
     3481 tatgccggtg tctcttatca gaccgtttcc cgcgtggtga accaggccag ccacgtttct
     3541 gcgaaaacgc gggaaaaagt ggaagcggcg atggcggagc tgaattacat tcccaaccgc
     3601 gtggcacaac aactggcggg caaacagtcg ttgctgattg gcgttgccac ctccagtctg
     3661 gccctgcacg cgccgtcgca aattgtcgcg gcgattaaat ctcgcgccga tcaactgggt
     3721 gccagcgtgg tggtgtcgat ggtagaacga agcggcgtcg aagcctgtaa agcggcggtg
     3781 cacaatcttc tcgcgcaacg cgtcagtggg ctgatcatta actatccgct ggatgaccag
     3841 gatgccattg ctgtggaagc tgcctgcact aatgttccgg cgttatttct tgatgtctct
     3901 gaccagacac ccatcaacag tattattttc tcccatgaag acggtacgcg actgggcgtg
     3961 gagcatctgg tcgcattggg tcaccagcaa atcgcgctgt tagcgggccc attaagttct
     4021 gtctcggcgc gtctgcgtct ggctggctgg cataaatatc tcactcgcaa tcaaattcag
     4081 ccgatagcgg aacgggaagg cgactggagt gccatgtccg gttttcaaca aaccatgcaa
     4141 atgctgaatg agggcatcgt tcccactgcg atgctggttg ccaacgatca gatggcgctg
     4201 ggcgcaatgc gcgccattac cgagtccggg ctgcgcgttg gtgcggatat ctcggtagtg
     4261 ggatacgacg ataccgaaga cagctcatgt tatatcccgc cgttaaccac catcaaacag
     4321 gattttcgcc tgctggggca aaccagcgtg gaccgcttgc tgcaactctc tcagggccag
     4381 gcggtgaagg gcaatcagct gttgcccgtc tcactggtga aaagaaaaac caccctggcg
     4441 cccaatacgc aaaccgcctc tccccgcgcg ttggccgatt cattaatgca gctggcacga
     4501 caggtttccc gactggaaag cgggcagtga gcgcaacgca attaatgtaa gttagctcac
     4561 tcattaggca ccgggatctc gaccgatgcc cttgagagcc ttcaacccag tcagctcctt
     4621 ccggtgggcg cggggcatga ctatcgtcgc cgcacttatg actgtcttct ttatcatgca
     4681 actcgtagga caggtgccgg cagcgctctg ggtcattttc ggcgaggacc gctttcgctg
     4741 gagcgcgacg atgatcggcc tgtcgcttgc ggtattcgga atcttgcacg ccctcgctca
     4801 agccttcgtc actggtcccg ccaccaaacg tttcggcgag aagcaggcca ttatcgccgg
     4861 catggcggcc ccacgggtgc gcatgatcgt gctcctgtcg ttgaggaccc ggctaggctg
     4921 gcggggttgc cttactggtt agcagaatga atcaccgata cgcgagcgaa cgtgaagcga
     4981 ctgctgctgc aaaacgtctg cgacctgagc aacaacatga atggtcttcg gtttccgtgt
     5041 ttcgtaaagt ctggaaacgc ggaagtcagc gccctgcacc attatgttcc ggatctgcat
     5101 cgcaggatgc tgctggctac cctgtggaac acctacatct gtattaacga agcgctggca
     5161 ttgaccctga gtgatttttc tctggtcccg ccgcatccat accgccagtt gtttaccctc
     5221 acaacgttcc agtaaccggg catgttcatc atcagtaacc cgtatcgtga gcatcctctc
     5281 tcgtttcatc ggtatcatta cccccatgaa cagaaatccc ccttacacgg aggcatcagt
     5341 gaccaaacag gaaaaaaccg cccttaacat ggcccgcttt atcagaagcc agacattaac
     5401 gcttctggag aaactcaacg agctggacgc ggatgaacag gcagacatct gtgaatcgct
     5461 tcacgaccac gctgatgagc tttaccgcag ctgcctcgcg cgtttcggtg atgacggtga
     5521 aaacctctga cacatgcagc tcccggagac ggtcacagct tgtctgtaag cggatgccgg
     5581 gagcagacaa gcccgtcagg gcgcgtcagc gggtgttggc gggtgtcggg gcgcagccat
     5641 gacccagtca cgtagcgata gcggagtgta tactggctta actatgcggc atcagagcag
     5701 attgtactga gagtgcacca ttgcggtgtg aaataccgca cagatgcgta aggagaaaat
     5761 accgcatcag gcgctcttcc gcttcctcgc tcactgactc gctgcgctcg gtcgttcggc
     5821 tgcggcgagc ggtatcagct cactcaaagg cggtaatacg gttatccaca gaatcagggg
     5881 ataacgcagg aaagaacatg tgagcaaaag gccagcaaaa ggccaggaac cgtaaaaagg
     5941 ccgcgttgct ggcgtttttc cataggctcc gcccccctga cgagcatcac aaaaatcgac
     6001 gctcaagtca gaggtggcga aacccgacag gactataaag ataccaggcg tttccccctg
     6061 gaagctccct cgtgcgctct cctgttccga ccctgccgct taccggatac ctgtccgcct
     6121 ttctcccttc gggaagcgtg gcgctttctc atagctcacg ctgtaggtat ctcagttcgg
     6181 tgtaggtcgt tcgctccaag ctgggctgtg tgcacgaacc ccccgttcag cccgaccgct
     6241 gcgccttatc cggtaactat cgtcttgagt ccaacccggt aagacacgac ttatcgccac
     6301 tggcagcagc cactggtaac aggattagca gagcgaggta tgtaggcggt gctacagagt
     6361 tcttgaagtg gtggcctaac tacggctaca ctagaaggac agtatttggt atctgcgctc
     6421 tgctgaagcc agttaccttc ggaaaaagag ttggtagctc ttgatccggc aaacaaacca
     6481 ccgctggtag cggtggtttt tttgtttgca agcagcagat tacgcgcaga aaaaaaggat
     6541 ctcaagaaga tcctttgatc ttttctacgg ggtctgacgc tcagtggaac gaaaactcac
     6601 gttaagggat tttggtcatg aacaataaaa ctgtctgctt acataaacag taatacaagg
     6661 ggtgttatga gccatattca acgggaaacg tcttgctcta ggccgcgatt aaattccaac
     6721 atggatgctg atttatatgg gtataaatgg gctcgcgata atgtcgggc
//
