# Supplementary material for: Continuous evolution of a halogenase enzyme with improved solubility and activity for sustainable bioproduction
Source: Nat Commun. 2026 Mar 24;17:4357. doi: 10.1038/s41467-026-70981-4 (PMC13171985; doi:10.1038/s41467-026-70981-4)
Supplement: Supplementary file 4 — Supplementary Data 1 [file 41467_2026_70981_MOESM4_ESM.zip › Supplementary Data 1 - Plasmid Maps/pAP79.gb]

LOCUS       pAP79_ChPheRS4_S333C    5493 bp ds-DNA     circular     07-AUG-2025
DEFINITION  Genetic Incorporation of DOPA.
SOURCE      synthetic DNA construct
  ORGANISM  synthetic DNA construct
COMMENT     Imported using the Genbank importer. File name:
            addgene-plasmid-182257-sequence-360566.gbk
FEATURES             Location/Qualifiers
     misc_feature    109..143
                     /label="J23106"
     misc_feature    157..228
                     /label="ChPheT_3C11"
     misc_feature    235..264
                     /label="Terminator (part)"
     CDS             complement(553..1344)
                     /label="SpecR"
                     /note="confers resistance to spectinomycin and streptomycin"
                     /gene="aadA"
                     /product="aminoglycoside adenylyltransferase (Murphy, 1985)"
                     /translation="MREAVIAEVSTQLSEVVGVIERHLEPTLLAVHLYGSAVDGGLKPHSDIDLLVTVTVRLDETTRRALINDLLETSASPGESEILRAVEVTIVVHDDIIPWRYPAKRELQFGEWQRNDILAGIFEPATIDIDLAILLTKAREHSVALVGPAAEELFDPVPEQDLFEALNETLTLWNSPPDWAGDERNVVLTLSRIWYSAVTGKIAPKDVAADWAMERLPAQYQPVILEARQAYLGQEEDRLASRADQLEEFVHYVKGEITKVVGK*"
     promoter        complement(1345..1436)
                     /label="AmpR promoter"
                     /gene="bla"
     misc_feature    complement(1484..2278)
                     /label="pBR322_Ori_fragment"
     rep_origin      complement(1582..2170)
                     /label="ori"
                     /note="high-copy-number ColE1/pMB1/pBR322/pUC origin of replication"
                     /direction="RIGHT"
     primer_bind     complement(1662..1681)
                     /label="pBR322ori-F"
                     /note="pBR322 origin, forward primer"
     CDS             complement(2371..3453)
                     /label="lacI"
                     /note="The lac repressor binds to the lac operator to inhibit transcription in E. coli. This inhibition can be relieved by adding lactose or isopropyl-beta-D-thiogalactopyranoside (IPTG)."
                     /gene="lacI"
                     /product="lac repressor"
                     /translation="VKPVTLYDVAEYAGVSYQTVSRVVNQASHVSAKTREKVEAAMAELNYIPNRVAQQLAGKQSLLIGVATSSLALHAPSQIVAAIKSRADQLGASVVVSMVERSGVEACKAAVHNLLAQRVSGLIINYPLDDQDAIAVEAACTNVPALFLDVSDQTPINSIIFSHEDGTRLGVEHLVALGHQQIALLAGPLSSVSARLRLAGWHKYLTRNQIQPIAEREGDWSAMSGFQQTMQMLNEGIVPTAMLVANDQMALGAMRAITESGLRVGADISVVGYDDTEDSSCYIPPLTTIKQDFRLLGQTSVDRLLQLSQGQAVKGNQLLPVSLVKRKTTLAPNTQTASPRALADSLMQLARQVSRLESGQ*"
     primer_bind     3415..3434
                     /label="LacI-R"
                     /note="LacI, reverse primer"
     promoter        complement(3454..3531)
                     /label="lacI promoter"
                     /gene="lacI"
     promoter        3579..3607
                     /label="tac promoter"
                     /note="strong E. coli promoter; hybrid between the trp and lac UV5 promoters"
     misc_feature    3610..3633
                     /label="LacOperator"
     misc_feature    3634..3653
                     /label="RBS"
     misc_feature    3655..392
                     /label="ChPheRS4_Gblock"
     CDS             3655..5322
                     /label="ChPheRS-4"
                     /translation="MDKKPLDVLISATGLWMSRTGTLHKIKHYEISRSKIYIEMACGDHLVVNNSRSCRPARAFRYHKYRKTCKRCRVSDEDINNFLTRSTEGKTSVKVKVVSEPKVKKAMPKSVSRAPKPLENPVSAKASTDTSRSVPSPAKSTPNSPVPTSASAPALTKSQTDRLEVLLNPKDEISLNSGKPFRELESELLSRRKKDLQQIYAEEREGGGSGGGSGGGSGGGSGGGSQAWGSRPPAAECATQRAPGSVVELLGKSYPQDDHSNLTRKVLTRVGRNLHNQQHHPLWLIKERVKEHFYKQYVGRFGTPLFSVYDNLSPVVTTWQNFDSLLIPADHPCRKKGDNYYLNRTHMLRAHTSAHQWDLLHAGLDAFLVVGDVYRRDQIDSQHYPIFHQLEAVRLFSKHELFAGIKDGESLQLFEQSSRSAHKQETHTMEAVKLVEFDLKQTLTRLMAHLFGDELEIRWVDCYVPFGHPSFEMEINFHGEWLEVLGCGVMEQQLVNSAGAQDRIGWGFGLGLERLAMILYDIPDIRLFWCEDERFLKQFCVSNINQKVKFQPLSK*"
     CDS             3655..5322
                     /label="chRS-4"
                     /translation="MDKKPLDVLISATGLWMSRTGTLHKIKHYEISRSKIYIEMACGDHLVVNNSRSCRPARAFRYHKYRKTCKRCRVSDEDINNFLTRSTEGKTSVKVKVVSEPKVKKAMPKSVSRAPKPLENPVSAKASTDTSRSVPSPAKSTPNSPVPTSASAPALTKSQTDRLEVLLNPKDEISLNSGKPFRELESELLSRRKKDLQQIYAEEREGGGSGGGSGGGSGGGSGGGSQAWGSRPPAAECATQRAPGSVVELLGKSYPQDDHSNLTRKVLTRVGRNLHNQQHHPLWLIKERVKEHFYKQYVGRFGTPLFSVYDNLSPVVTTWQNFDSLLIPADHPCRKKGDNYYLNRTHMLRAHTSAHQWDLLHAGLDAFLVVGDVYRRDQIDSQHYPIFHQLEAVRLFSKHELFAGIKDGESLQLFEQSSRSAHKQETHTMEAVKLVEFDLKQTLTRLMAHLFGDELEIRWVDCYVPFGHPSFEMEINFHGEWLEVLGCGVMEQQLVNSAGAQDRIGWGFGLGLERLAMILYDIPDIRLFWCEDERFLKQFCVSNINQKVKFQPLSK*"
ORIGIN
        1 TGGTGAAAAG AAAAACAACC CTGGCGCCGC TTCTTTGAGC GAACGATCAA AAATAAGTGG
       61 CGCCCCATCA AAAAAATATT CTCAACATAA AAAACTTTGT GTAATACTTT TACGGCTAGC
      121 TCAGTCCTAG GTATAGTGCT AGCTGTAACG CTGAATGTGA GAGTGATCAT GTAGATCGAA
      181 CGGACTCTAA ATCCGTTCAG CCGGGTTAGA TTCCCGGCTC TCACACCACT GCAGATCCTT
      241 AGCGAAAGCT AAGGATTTTT TTTAAGCTTG GCACGTCGTG ACTGGGAAAA CCCTGGCGTT
      301 ACCCAACTTA ATCGCCTTGC AGCACATCCC CCTTTCGCCA GACGCTCTCC CTTATGCGAC
      361 TCCTGCATTA GGAAGCAGCC CAGTAGTAGG TTcagtcccc cggccacggg gcctgccacc
      421 atacccacgc cgaaacaagc gcgtaaacca gcaatagaca taagcggcta tttaacgacc
      481 ctgccctgaa ccgacgaccg ggtcatcgtg gccggatctt gcggcccctc ggcttgaacg
      541 aattgttaga cattatttgc cgactacctt ggtgatctcg cctttcacgt agtggacaaa
      601 ttcttccaac tgatctgcgc gcgaggccaa gcgatcttct tcttgtccaa gataagcctg
      661 tctagcttca agtatgacgg gctgatactg ggccggcagg cgctccattg cccagtcggc
      721 agcgacatcc ttcggcgcga ttttgccggt tactgcgctg taccaaatgc gggacaacgt
      781 aagcactaca tttcgctcat cgccagccca gtcgggcggc gagttccata gcgttaaggt
      841 ttcatttagc gcctcaaata gatcctgttc aggaaccgga tcaaagagtt cctccgccgc
      901 tggacctacc aaggcaacgc tatgttctct tgcttttgtc agcaagatag ccagatcaat
      961 gtcgatcgtg gctggctcga agatacctgc aagaatgtca ttgcgctgcc attctccaaa
     1021 ttgcagttcg cgcttagctg gataacgcca cggaatgatg tcgtcgtgca caacaatggt
     1081 gacttctaca gcgcggagaa tctcgctctc tccaggggaa gccgaagttt ccaaaaggtc
     1141 gttgatcaaa gctcgccgcg ttgtttcatc aagccttacg gtcaccgtaa ccagcaaatc
     1201 aatatcactg tgtggcttca ggccgccatc cactgcggag ccgtacaaat gtacggccag
     1261 caacgtcggt tcgagatggc gctcgatgac gccaactacc tctgatagtt gagtcgatac
     1321 ttcggcgatc accgcttccc tcatactctt cctttttcaa tattattgaa gcatttatca
     1381 gggttattgt ctcatgagcg gatacatatt tgaatgtatt tagaaaaata aacaaatagc
     1441 tagctcactc ggtcgctacg ctccgggcgt gagactgcgg cggcggttat ccacagaatc
     1501 aggggataac gcaggaaaga acatgtgagc aaaaggccag caaaaggcca ggaaccgtaa
     1561 aaaggccgcg ttgctggcgt ttttccatag gctccgcccc cctgacgagc atcacaaaaa
     1621 tcgacgctca agtcagaggt ggcgaaaccc gacaggacta taaagatacc aggcgtttcc
     1681 ccctggaagc tccctcgtgc gctctcctgt tccgaccctg ccgcttaccg gatacctgtc
     1741 cgcctttctc ccttcgggaa gcgtggcgct ttctcatagc tcacgctgta ggtatctcag
     1801 ttcggtgtag gtcgttcgct ccaagctggg ctgtgtgcac gaaccccccg ttcagcccga
     1861 ccgctgcgcc ttatccggta actatcgtct tgagtccaac ccggtaagac acgacttatc
     1921 gccactggca gcagccactg gtaacaggat tagcagagcg aggtatgtag gcggtgctac
     1981 agagttcttg aagtggtggc ctaactacgg ctacactaga aggacagtat ttggtatctg
     2041 cgctctgctg aagccagtta ccttcggaaa aagagttggt agctcttgat ccggcaaaca
     2101 aaccaccgct ggtagcggtg gtttttttgt ttgcaagcag cagattacgc gcagaaaaaa
     2161 aggatctcaa gaagatcctt tgatcttttc tacggggtct gacgctcagt ggaacgaaaa
     2221 ctcacgttaa gggattttgg tcatgagatt atcaaaaagg atcttcacct agatccttca
     2281 tcggtcgaga tcccggtgcc tagataactt tacgggcatg ccacacggaa tatacctaaa
     2341 gtgagctaac ttacattaat tgcgttgcgc tcactgcccg ctttccagtc gggaaacctg
     2401 tcgtgccagc tgcattaatg aatcggccaa cgcgcgggga gaggcggttt gcgtattggg
     2461 cgccagggtg gtttttcttt tcaccagtga gacgggcaac agctgattgc ccttcaccgc
     2521 ctggccctga gagagttgca gcaagcggtc cacgctggtt tgccccagca ggcgaaaatc
     2581 ctgtttgatg gtggttaacg gcgggatata acatgagctg tcttcggtat cgtcgtatcc
     2641 cactaccgag atgtccgcac caacgcgcag cccggactcg gtaatggcgc gcattgcgcc
     2701 cagcgccatc tgatcgttgg caaccagcat cgcagtggga acgatgccct cattcagcat
     2761 ttgcatggtt tgttgaaaac cggacatggc actccagtcg ccttcccgtt ccgctatcgg
     2821 ctgaatttga ttgcgagtga gatatttatg ccagccagcc agacgcagac gcgccgagac
     2881 agaacttaat gggcccgcta acagcgcgat ttgctggtga cccaatgcga ccagatgctc
     2941 cacgcccagt cgcgtaccgt cttcatggga gaaaataata ctgttgatgg gtgtctggtc
     3001 agagacatca agaaataacg ccggaacatt agtgcaggca gcttccacag caatggcatc
     3061 ctggtcatcc agcggatagt taatgatcag cccactgacg cgttgcgcga gaagattgtg
     3121 caccgccgct ttacaggctt cgacgccgct tcgttctacc atcgacacca ccacgctggc
     3181 acccagttga tcggcgcgag atttaatcgc cgcgacaatt tgcgacggcg cgtgcagggc
     3241 cagactggag gtggcaacgc caatcagcaa cgactgtttg cccgccagtt gttgtgccac
     3301 gcggttggga atgtaattca gctccgccat cgccgcttcc actttttccc gcgttttcgc
     3361 agaaacgtgg ctggcctggt tcaccacgcg ggaaacggtc tgataagaga caccggcata
     3421 ctctgcgaca tcgtataacg ttactggttt cacattcacc accctgaatt gactctcttc
     3481 cgggcgctat catgccatac cgcgaaaggt tttgcgccat tcgatggtgt ccgggatctc
     3541 gacgctctcc cttatgcgac tcctgcatta gggagctgtt gacaattaat catcggctcg
     3601 tataatgtgt ggaattgtga gcggataaca atttcacaaa ggaggtgcgg ccgcATGGAC
     3661 AAGAAACCCT TGGACGTCCT TATTTCAGCA ACAGGCCTTT GGATGTCACG GACAGGTACA
     3721 CTTCATAAAA TAAAACATTA CGAAATCAGC CGCTCCAAGA TATATATTGA GATGGCCTGC
     3781 GGCGATCACC TTGTGGTAAA TAATTCGAGA AGTTGCCGAC CGGCGCGAGC TTTTAGATAC
     3841 CACAAGTATC GGAAGACATG TAAGCGCTGC CGCGTCAGTG ATGAGGACAT AAATAATTTT
     3901 CTTACACGGA GTACTGAGGG GAAGACAAGC GTGAAGGTGA AGGTGGTAAG TGAACCTAAG
     3961 GTCAAGAAGG CTATGCCCAA GAGTGTAAGC CGAGCACCTA AGCCCCTTGA GAACCCCGTA
     4021 TCGGCCAAGG CCTCAACTGA TACGAGTCGG TCCGTACCTA GTCCTGCCAA GTCCACTCCC
     4081 AATTCGCCCG TCCCCACGAG TGCCAGTGCT CCGGCACTTA CAAAGTCTCA AACCGATCGA
     4141 TTAGAAGTAT TGTTGAATCC GAAAGACGAG ATTAGTTTGA ATTCAGGGAA ACCATTTCGA
     4201 GAATTAGAGT CTGAACTCTT AAGTCGCCGC AAGAAAGACT TACAGCAAAT TTATGCAGAA
     4261 GAGCGGGAAG GCGGTGGTTC GGGAGGAGGG AGTGGCGGTG GGAGCGGTGG TGGTTCAGGC
     4321 GGTGGCTCTC AAGCGTGGGG TTCACGTCCA CCGGCTGCGG AATGCGCAAC ACAACGTGCC
     4381 CCAGGTTCTG TCGTTGAACT TTTGGGTAAG AGCTATCCCC AAGATGATCA TTCTAATCTG
     4441 ACACGTAAAG TTCTGACACG GGTCGGTCGT AATCTCCATA ATCAACAACA CCATCCCCTT
     4501 TGGTTAATTA AAGAACGAGT TAAAGAACAC TTTTATAAAC AATACGTTGG TAGATTCGGC
     4561 ACGCCTCTGT TTTCAGTTTA TGATAACCTG TCACCTGTTG TTACAACTTG GCAAAATTTC
     4621 GATTCCTTAC TGATTCCTGC CGACCATCCT TGCCGTAAGA AGGGTGATAA TTACTATCTC
     4681 AACCGTACCC ATATGTTACG CGCACATACC AGTGCTCATC AATGGGATCT TTTACATGCC
     4741 GGTTTAGACG CATTTCTTGT CGTCGGAGAC GTTTATAGAA GAGATCAAAT AGATAGTCAA
     4801 CATTATCCCA TCTTTCATCA ACTCGAAGCA GTCCGCCTGT TTAGCAAACA CGAACTGTTC
     4861 GCAGGAATTA AAGACGGTGA GTCTTTACAA CTTTTCGAGC AGTCTTCCCG GTCCGCACAC
     4921 AAGCAGGAAA CTCATACAAT GGAAGCAGTT AAACTGGTGG AATTCGACCT GAAACAGACA
     4981 CTGACTCGTC TGATGGCGCA CCTGTTCGGC GACGAACTTG AAATTCGTTG GGTCGATTGT
     5041 TATGTCCCCT TCGGGCACCC CAGTTTCGAA ATGGAAATTA ATTTCCACGG CGAGTGGTTG
     5101 GAAGTGTTAG GGTGTGGAGT CATGGAGCAG CAGTTGGTGA ACAGCGCGGG CGCGCAGGAT
     5161 CGGATTGGTT GGGGTTTCGG ACTGGGTTTG GAGAGACTTG CAATGATTCT GTATGATATT
     5221 CCGGACATTC GGCTTTTCTG GTGCGAAGAT GAACGTTTTC TGAAACAATT TTGCGTTTCT
     5281 AATATCAACC AGAAAGTAAA ATTCCAACCG TTAAGTAAGT GACGGCCGCG TTTAAACGGT
     5341 CTCCAGCTTG GCTGTTTTGG CGGATGAAGT CATAAGTGCG GCGACGATAG TCATGCCCCG
     5401 CGCCCACCGG AAGGAGCTAC CGGCAGCGGT GCGGACTGTT GTAACTCAGA ATAAGAAATG
     5461 AGGCCGCTCA TGGCGTTCTG TTGCCCGTCT CAC
//
